# Supplementary material for: Prediction of scaffold proteins based on protein interaction and domain architectures
Source: BMC Bioinformatics. 2016 Jul 28;17(Suppl 6):220. doi: 10.1186/s12859-016-1079-5 (PMC4965726; doi:10.1186/s12859-016-1079-5)
Supplement: Additional file 1: — It contains gold standard positive set, gold negative set and predicted scaffold proteins with type. (XLSX 106 kb) [file 12859_2016_1079_MOESM1_ESM.xlsx]

## Sheet: GSP
UniProt ID	UniProt AC
2AAA_HUMAN	P30153
AKA11_HUMAN	Q9UKA4
AKA7G_HUMAN	Q9P0M2
AKAP1_HUMAN	Q92667
AKAP6_HUMAN	Q13023
APBA1_HUMAN	Q02410
APC_HUMAN	P25054
ARH_HUMAN	Q5SW96
ARRB2_HUMAN	P32121
ATF1_HUMAN	P18846
ATPF1_HUMAN	Q5TC12
AXN1_HUMAN	O15169
BAT1_HUMAN	P82251
BAZ1B_HUMAN	Q9UIG0
CAF1A_HUMAN	Q13111
CAF1B_HUMAN	Q13112
CAN3_HUMAN	P20807
CAPG_HUMAN	P40121
CAR10_HUMAN	Q9BWT7
CAV1_HUMAN	Q03135
CAV3_HUMAN	P56539
CAZA1_HUMAN	P52907
CAZA2_HUMAN	P47755
CBP_HUMAN	Q92793
CCL5_HUMAN	P13501
CCNB1_HUMAN	P14635
CD2AP_HUMAN	Q9Y5K6
CD3E_HUMAN	P07766
CD3G_HUMAN	P09693
CDK1_HUMAN	P06493
CHCH3_HUMAN	Q9NX63
CI024_HUMAN	Q8NCR6
CIA30_HUMAN	Q9Y375
CLD14_HUMAN	O95500
CLGN_HUMAN	O14967
CSK2B_HUMAN	P67870
DEDD2_HUMAN	Q8WXF8
DLG4_HUMAN	P78352
DLG5_HUMAN	Q8TDM6
DMA_HUMAN	P28067
DUS19_HUMAN	Q8WTR2
EIF3B_HUMAN	P55884
ELOB_HUMAN	Q15370
ELP1_HUMAN	O95163
FAK1_HUMAN	Q05397
FAK2_HUMAN	Q14289
FANCA_HUMAN	O15360
FANCC_HUMAN	Q00597
G3BP2_HUMAN	Q9UN86
GCH1_HUMAN	P30793
GCP2_HUMAN	Q9BSJ2
GCP4_HUMAN	Q9UGJ1
GEMI_HUMAN	O75496
GEMI5_HUMAN	Q8TEQ6
GFRP_HUMAN	P30047
GPAA1_HUMAN	O43292
GRIP1_HUMAN	Q9Y3R0
HCN2_HUMAN	Q9UL51
HES1_HUMAN	Q14469
HES5_HUMAN	Q5TA89
HFE_HUMAN	Q30201
HG2A_HUMAN	P04233
HMGA1_HUMAN	P17096
HOME2_HUMAN	Q9NSB8
IL1AP_HUMAN	Q9NPH3
IL2RB_HUMAN	P14784
IMA3_HUMAN	O00505
ISCU_HUMAN	Q9H1K1
ITSN1_HUMAN	Q15811
JIP1_HUMAN	Q9UQF2
JIP2_HUMAN	Q13387
JIP3_HUMAN	Q9UPT6
KCNQ5_HUMAN	Q9NR82
KIFA3_HUMAN	Q92845
KLH17_HUMAN	Q6TDP4
KNTC1_HUMAN	P50748
L2GL1_HUMAN	Q15334
LAMC1_HUMAN	P11047
LIN7A_HUMAN	O14910
LPXN_HUMAN	O60711
MAGI1_HUMAN	Q96QZ7
MAGI2_HUMAN	Q86UL8
MAT1_HUMAN	P51948
MATN1_HUMAN	P21941
MAX_HUMAN	P61244
MBD2_HUMAN	Q9UBB5
MDM2_HUMAN	Q00987
MDM4_HUMAN	O15151
MDN1_HUMAN	Q9NU22
MED31_HUMAN	Q9Y3C7
MITF_HUMAN	O75030
MK67I_HUMAN	Q9BYG3
MLL1_HUMAN	Q03164
MMS19_HUMAN	Q96T76
MP2K2_HUMAN	P36507
MPP6_HUMAN	Q9NZW5
MPP7_HUMAN	Q5T2T1
MYOME_HUMAN	Q5VU43
NCK1_HUMAN	P16333
NCK2_HUMAN	O43639
NCKPL_HUMAN	P55160
NFS1_HUMAN	Q9Y697
NHRF1_HUMAN	O14745
NHRF2_HUMAN	Q15599
NUP62_HUMAN	P37198
OCLN_HUMAN	Q16625
OTX2_HUMAN	P32243
OXA1L_HUMAN	Q15070
P53_HUMAN	P04637
PAR6B_HUMAN	Q9BYG5
PARD3_HUMAN	Q8TEW0
PAXI_HUMAN	P49023
PICAL_HUMAN	Q13492
PML_HUMAN	P29590
PPIH_HUMAN	O43447
PRGC1_HUMAN	Q9UBK2
RANB9_HUMAN	Q96S59
REPS2_HUMAN	Q8NFH8
RGS14_HUMAN	O43566
RIC3_HUMAN	Q7Z5B4
RIMS1_HUMAN	Q86UR5
ROP1B_HUMAN	Q9BZX4
SEPT2_HUMAN	Q15019
SF3B3_HUMAN	Q15393
SH3BG_HUMAN	P55822
SH3R1_HUMAN	Q7Z6J0
SHAN1_HUMAN	Q9Y566
SHAN2_HUMAN	Q9UPX8
SHAN3_HUMAN	Q9BYB0
SKAP2_HUMAN	O75563
SMRD1_HUMAN	Q96GM5
SNAG_HUMAN	Q99747
SOX9_HUMAN	P48436
SRC_HUMAN	P12931
SSBP3_HUMAN	Q9BWW4
STX4_HUMAN	Q12846
SYDC_HUMAN	P14868
SYEP_HUMAN	P07814
TELT_HUMAN	O15273
TFAP4_HUMAN	Q01664
TNR5_HUMAN	P25942
TNR6_HUMAN	P25445
TPSN_HUMAN	O15533
TRAF1_HUMAN	Q13077
TRAF2_HUMAN	Q12933
TSN4_HUMAN	O14817
VAMP3_HUMAN	Q15836
VAMP8_HUMAN	Q9BV40
VILI_HUMAN	P09327
WASF1_HUMAN	Q92558
WASF3_HUMAN	Q9UPY6
WASL_HUMAN	O00401
WASP_HUMAN	P42768
WIPF1_HUMAN	O43516
YLAT1_HUMAN	Q9UM01
YLAT2_HUMAN	Q92536
ZN148_HUMAN	Q9UQR1
ZW10_HUMAN	O43264

## Sheet: GSN
UniProt ID	UniProt AC
A2LD1_HUMAN	Q9BVM4
A4GAT_HUMAN	Q9NPC4
AAA1_HUMAN	Q9NS82
AAAD_HUMAN	P22760
AAAT_HUMAN	Q15758
ABD12_HUMAN	Q8N2K0
ABHD6_HUMAN	Q9BV23
ABTB1_HUMAN	Q969K4
ACATN_HUMAN	O00400
ACCN5_HUMAN	Q9NY37
ACER1_HUMAN	Q8TDN7
ACER2_HUMAN	Q5QJU3
ACER3_HUMAN	Q9NUN7
ACO13_HUMAN	Q9NPJ3
ACOT1_HUMAN	Q86TX2
ACOT2_HUMAN	P49753
ACOT4_HUMAN	Q8N9L9
ACOT9_HUMAN	Q9Y305
ACOXL_HUMAN	Q9NUZ1
ACYP1_HUMAN	P07311
ACYP2_HUMAN	P14621
ADC_HUMAN	Q96A70
AF1Q_HUMAN	Q13015
AFAF_HUMAN	Q9NQ60
AFMID_HUMAN	Q63HM1
AG10A_HUMAN	Q5BKT4
AG10B_HUMAN	Q5I7T1
AK1A1_HUMAN	P14550
AK1C4_HUMAN	P17516
AKA28_HUMAN	Q86UN6
AKCL2_HUMAN	Q96JD6
AL3A1_HUMAN	P30838
AL3A2_HUMAN	P51648
AL3B1_HUMAN	P43353
AL3B2_HUMAN	P48448
AL4A1_HUMAN	P30038
AL8A1_HUMAN	Q9H2A2
ALG1_HUMAN	Q9BT22
ALG11_HUMAN	Q2TAA5
ALG12_HUMAN	Q9BV10
ALG14_HUMAN	Q96F25
ALG3_HUMAN	Q92685
ALG5_HUMAN	Q9Y673
ALG6_HUMAN	Q9Y672
ALG8_HUMAN	Q9BVK2
ALG9_HUMAN	Q9H6U8
ALLC_HUMAN	Q8N6M5
AMACR_HUMAN	Q9UHK6
AMBN_HUMAN	Q9NP70
AMELY_HUMAN	Q99218
AN32E_HUMAN	Q9BTT0
ANAG_HUMAN	P54802
ANKH_HUMAN	Q9HCJ1
AOAH_HUMAN	P28039
APMAP_HUMAN	Q9HDC9
APOC4_HUMAN	P55056
AQP11_HUMAN	Q8NBQ7
AQP3_HUMAN	Q92482
AQP4_HUMAN	P55087
AQP6_HUMAN	Q13520
AQP8_HUMAN	O94778
AQP9_HUMAN	O43315
ARK72_HUMAN	O43488
ARK73_HUMAN	O95154
ARLY_HUMAN	P04424
ARV1_HUMAN	Q9H2C2
AS3MT_HUMAN	Q9HBK9
ASA2C_HUMAN	P0C7U2
ASAH1_HUMAN	Q13510
ASGL1_HUMAN	Q7L266
ASM3B_HUMAN	Q92485
ASML_HUMAN	O95671
ASND1_HUMAN	Q9NWL6
ASPG_HUMAN	P20933
ASPH1_HUMAN	Q5U4P2
ASPH2_HUMAN	Q6ICH7
AT1B4_HUMAN	Q9UN42
ATAT_HUMAN	Q5SQI0
ATE1_HUMAN	O95260
ATG10_HUMAN	Q9H0Y0
ATP4B_HUMAN	P51164
ATX3L_HUMAN	Q9H3M9
AUGN_HUMAN	Q9H1Z8
AWAT1_HUMAN	Q58HT5
AWAT2_HUMAN	Q6E213
B3A3_HUMAN	P48751
B3GL1_HUMAN	O75752
B3GLT_HUMAN	Q6Y288
B3GN2_HUMAN	Q9NY97
B3GN5_HUMAN	Q9BYG0
B3GN6_HUMAN	Q6ZMB0
B3GT1_HUMAN	Q9Y5Z6
B3GT2_HUMAN	O43825
B3GT4_HUMAN	O96024
B3GT5_HUMAN	Q9Y2C3
B3GT6_HUMAN	Q96L58
B4GN1_HUMAN	Q00973
B4GN2_HUMAN	Q8NHY0
B4GN3_HUMAN	Q6L9W6
B4GN4_HUMAN	Q76KP1
BAAT_HUMAN	Q14032
BACE2_HUMAN	Q9Y5Z0
BACHL_HUMAN	Q6ZUV0
BCAT2_HUMAN	O15382
BHE22_HUMAN	Q8NFJ8
BMP15_HUMAN	O95972
BTD_HUMAN	P43251
BTG2_HUMAN	P78543
C1GLC_HUMAN	Q96EU7
CA066_HUMAN	Q96FB5
CA069_HUMAN	Q5T440
CACP_HUMAN	P43155
CALI_HUMAN	Q13939
CAMP_HUMAN	P49913
CB079_HUMAN	Q6GMV3
CC021_HUMAN	Q8NBI6
CC111_HUMAN	Q96LW4
CDS2_HUMAN	O95674
CE033_HUMAN	Q4G0N4
CEGT_HUMAN	Q16739
CG030_HUMAN	Q96EH3
CHPF2_HUMAN	Q9P2E5
CHST1_HUMAN	O43916
CHST2_HUMAN	Q9Y4C5
CHST3_HUMAN	Q7LGC8
CHST5_HUMAN	Q9GZS9
CHST6_HUMAN	Q9GZX3
CHST7_HUMAN	Q9NS84
CHST8_HUMAN	Q9H2A9
CHST9_HUMAN	Q7L1S5
CHSTA_HUMAN	O43529
CHSTD_HUMAN	Q8NET6
CI046_HUMAN	Q9HBL7
CISY_HUMAN	O75390
CL065_HUMAN	Q9H3J6
CLCA2_HUMAN	Q9UQC9
CLN6_HUMAN	Q9NWW5
CLN8_HUMAN	Q9UBY8
CLNMT_HUMAN	Q7Z624
CMTD1_HUMAN	Q86VU5
CN37_HUMAN	P09543
CO6A3_HUMAN	P12111
CO8A1_HUMAN	P27658
CO9A2_HUMAN	Q14055
CO9A3_HUMAN	Q14050
COCA1_HUMAN	Q99715
COQ2_HUMAN	Q96H96
COQ3_HUMAN	Q9NZJ6
COQ4_HUMAN	Q9Y3A0
COQ5_HUMAN	Q5HYK3
COQ9_HUMAN	O75208
CORIN_HUMAN	Q9Y5Q5
COX3_HUMAN	P00414
COX41_HUMAN	P13073
COX6C_HUMAN	P09669
COX7B_HUMAN	P24311
COX7C_HUMAN	P15954
COX7R_HUMAN	O14548
COX7S_HUMAN	O60397
COX8A_HUMAN	P10176
CP007_HUMAN	Q9Y2B5
CPT1B_HUMAN	Q92523
CPT1C_HUMAN	Q8TCG5
CPT2_HUMAN	P23786
CRIS3_HUMAN	P54108
CRLS1_HUMAN	Q9UJA2
CS024_HUMAN	Q9BVV8
CT103_HUMAN	Q9UJQ1
CTL1_HUMAN	Q8WWI5
CTNS_HUMAN	O60931
CTR2_HUMAN	P52569
CTR3L_HUMAN	Q7Z475
CTR4_HUMAN	O43246
CTSR3_HUMAN	Q86XQ3
CTSR4_HUMAN	Q7RTX7
CX6B1_HUMAN	P14854
CX7A1_HUMAN	P24310
CX7A2_HUMAN	P14406
CX7B2_HUMAN	Q8TF08
CYLC1_HUMAN	P35663
CYLC2_HUMAN	Q14093
DCAM_HUMAN	P17707
DCMC_HUMAN	O95822
DCOR_HUMAN	P11926
DCR1C_HUMAN	Q96SD1
DEGS1_HUMAN	O15121
DEGS2_HUMAN	Q6QHC5
DEOC_HUMAN	Q9Y315
DGAT2_HUMAN	Q96PD7
DHCR7_HUMAN	Q9UBM7
DLP1_HUMAN	Q86YH6
DOLK_HUMAN	Q9UPQ8
DOPD_HUMAN	P30046
DOPP1_HUMAN	Q86YN1
DPCD_HUMAN	Q9BVM2
DPH1_HUMAN	Q9BZG8
DPH2_HUMAN	Q9BQC3
DPH5_HUMAN	Q9H2P9
DPYL4_HUMAN	O14531
DSE_HUMAN	Q9UL01
DSEL_HUMAN	Q8IZU8
DTD1_HUMAN	Q8TEA8
DTD2_HUMAN	Q96FN9
DUS10_HUMAN	Q9Y6W6
DUTL_HUMAN	Q6ZN92
EAA2_HUMAN	P43004
EAA4_HUMAN	P48664
EAA5_HUMAN	O00341
EBP_HUMAN	Q15125
EBPL_HUMAN	Q9BY08
ECHD1_HUMAN	Q9NTX5
EF1DL_HUMAN	Q658K8
EFC1_HUMAN	P60507
EFC2_HUMAN	P60608
EFR1_HUMAN	P60508
EFTS_HUMAN	P43897
ELAF_HUMAN	P19957
ENAM_HUMAN	Q9NRM1
ENH1_HUMAN	Q9N2K0
ENH3_HUMAN	Q9N2J8
ENK1_HUMAN	P61565
ENK11_HUMAN	P61566
ENK12_HUMAN	P61567
ENK13_HUMAN	P61568
ENK14_HUMAN	Q9NX77
ENK17_HUMAN	P61570
ENK2_HUMAN	Q69384
ENK3_HUMAN	O71037
ENK4_HUMAN	Q9UKH3
ENK5_HUMAN	Q902F9
ENK6_HUMAN	Q902F8
ENK7_HUMAN	O42043
ENK8_HUMAN	Q9HDB8
ENPP6_HUMAN	Q6UWR7
ENPP7_HUMAN	Q6UWV6
ENR1_HUMAN	Q14264
ENT1_HUMAN	P61550
ENTP4_HUMAN	Q9Y227
ENTP5_HUMAN	O75356
ENTP6_HUMAN	O75354
ENW1_HUMAN	Q9UQF0
EP3A_HUMAN	Q14507
ERG24_HUMAN	O76062
ERH_HUMAN	P84090
ERP44_HUMAN	Q9BS26
EST1_HUMAN	P23141
EST2_HUMAN	O00748
EST3_HUMAN	Q6UWW8
EST5A_HUMAN	Q6NT32
ESTD_HUMAN	P10768
ETFB_HUMAN	P38117
EXTL1_HUMAN	Q92935
FAAH2_HUMAN	Q6GMR7
FBX22_HUMAN	Q8NEZ5
FBX32_HUMAN	Q969P5
FDFT_HUMAN	P37268
FGGY_HUMAN	Q96C11
FITM1_HUMAN	A5D6W6
FITM2_HUMAN	Q8N6M3
FKTN_HUMAN	O75072
FMT_HUMAN	Q96DP5
FN3K_HUMAN	Q9H479
FNDC1_HUMAN	Q4ZHG4
FNDC5_HUMAN	Q8NAU1
FUCT1_HUMAN	Q96A29
FUT1_HUMAN	P19526
FUT10_HUMAN	Q6P4F1
FUT11_HUMAN	Q495W5
FUT2_HUMAN	Q10981
FUT3_HUMAN	P21217
FUT4_HUMAN	P22083
FUT5_HUMAN	Q11128
FUT6_HUMAN	P51993
FUT7_HUMAN	Q11130
FUT9_HUMAN	Q9Y231
G3ST1_HUMAN	Q99999
G3ST2_HUMAN	Q9H3Q3
G6PC2_HUMAN	Q9NQR9
G6PC3_HUMAN	Q9BUM1
G6PI_HUMAN	P06744
G6PT1_HUMAN	O43826
GAH6_HUMAN	Q8N8A4
GAMT_HUMAN	Q14353
GATM_HUMAN	P50440
GBA2_HUMAN	Q9HCG7
GBRL3_HUMAN	Q9BY60
GCNT1_HUMAN	Q02742
GCNT3_HUMAN	O95395
GCNT4_HUMAN	Q9P109
GCST_HUMAN	P48728
GDF11_HUMAN	O95390
GDPD5_HUMAN	Q8WTR4
GGCT_HUMAN	O75223
GGH_HUMAN	Q92820
GGT2_HUMAN	P36268
GGT3_HUMAN	A6NGU5
GGT5_HUMAN	P36269
GGT6_HUMAN	Q6P531
GGT7_HUMAN	Q9UJ14
GGTA1_HUMAN	Q4G0N0
GGTL1_HUMAN	Q9BX51
GGTL2_HUMAN	Q14390
GGTL3_HUMAN	B5MD39
GLCE_HUMAN	O94923
GLSK_HUMAN	O94925
GLYAT_HUMAN	Q6IB77
GLYG2_HUMAN	O15488
GLYL1_HUMAN	Q969I3
GLYL2_HUMAN	Q8WU03
GLYL3_HUMAN	Q5SZD4
GNPI1_HUMAN	P46926
GNPI2_HUMAN	Q8TDQ7
GNT2A_HUMAN	Q8N0V5
GNT2B_HUMAN	Q06430
GNT2C_HUMAN	Q8NFS9
GPAT1_HUMAN	Q9HCL2
GPAT2_HUMAN	Q6NUI2
GPAT4_HUMAN	Q86UL3
GPT_HUMAN	Q9H3H5
GPX4_HUMAN	P36969
GRCR1_HUMAN	A8MXD5
GRL1B_HUMAN	Q9BZD3
GSTM2_HUMAN	P28161
GSTM4_HUMAN	Q03013
GSTO1_HUMAN	P78417
GSTO2_HUMAN	Q9H4Y5
GT251_HUMAN	Q8NBJ5
GT252_HUMAN	Q8IYK4
GT253_HUMAN	Q5T4B2
GTR10_HUMAN	O95528
GTR5_HUMAN	P22732
GTR9_HUMAN	Q9NRM0
GXLT1_HUMAN	Q4G148
GXLT2_HUMAN	A0PJZ3
GYS2_HUMAN	P54840
H6ST2_HUMAN	Q96MM7
H6ST3_HUMAN	Q8IZP7
HAS2_HUMAN	Q92819
HHATL_HUMAN	Q9HCP6
HIBCH_HUMAN	Q6NVY1
HIOM_HUMAN	P46597
HMCS2_HUMAN	P54868
HNMT_HUMAN	P50135
HOGA1_HUMAN	Q86XE5
HS2ST_HUMAN	Q7LGA3
HS3S1_HUMAN	O14792
HS3S2_HUMAN	Q9Y278
HS3S4_HUMAN	Q9Y661
HS3S6_HUMAN	Q96QI5
HS3SA_HUMAN	Q9Y663
HSB11_HUMAN	Q9Y547
HUTH_HUMAN	P42357
HUTU_HUMAN	Q96N76
HVCN1_HUMAN	Q96D96
HYAL3_HUMAN	O43820
HYEP_HUMAN	P07099
HYI_HUMAN	Q5T013
ICT1_HUMAN	Q14197
IFM5_HUMAN	A6NNB3
IFT74_HUMAN	Q96LB3
IFT81_HUMAN	Q8WYA0
IKBE_HUMAN	O00221
INMT_HUMAN	O95050
INSL6_HUMAN	Q9Y581
IRG1_HUMAN	A6NK06
ISK5_HUMAN	Q9NQ38
ISPD_HUMAN	A4D126
ITH5L_HUMAN	Q6UXX5
ITIH2_HUMAN	P19823
ITIH3_HUMAN	Q06033
ITIH4_HUMAN	Q14624
ITIH5_HUMAN	Q86UX2
JOS1_HUMAN	Q15040
JOS2_HUMAN	Q8TAC2
JPH4_HUMAN	Q96JJ6
K1324_HUMAN	Q6UXG2
K22E_HUMAN	P35908
KCNKI_HUMAN	Q7Z418
KI2S5_HUMAN	Q14953
KNCN_HUMAN	A6PVL3
L2HDH_HUMAN	Q9H9P8
L9056_HUMAN	Q9H9K5
LAMP1_HUMAN	P11279
LARGE_HUMAN	O95461
LASS1_HUMAN	P27544
LAT1L_HUMAN	Q9GIP4
LAT1N_HUMAN	Q8MH63
LAT3_HUMAN	O75387
LAT4_HUMAN	Q8N370
LGSN_HUMAN	Q5TDP6
LICH_HUMAN	P38571
LIPP_HUMAN	P16233
LIPT_HUMAN	Q9Y234
LIPT2_HUMAN	A6NK58
LMF1_HUMAN	Q96S06
LPP60_HUMAN	Q86U10
LPPR4_HUMAN	Q7Z2D5
LRC17_HUMAN	Q8N6Y2
LRC8A_HUMAN	Q8IWT6
LRRC6_HUMAN	Q86X45
LYG1_HUMAN	Q8N1E2
LYG2_HUMAN	Q86SG7
LYPA1_HUMAN	O75608
LYPL1_HUMAN	Q5VWZ2
M2OM_HUMAN	Q02978
MACD2_HUMAN	A1Z1Q3
MANEA_HUMAN	Q5SRI9
MBOA4_HUMAN	Q96T53
MBOA5_HUMAN	Q6P1A2
MBP_HUMAN	P02686
MCEE_HUMAN	Q96PE7
MCHL1_HUMAN	Q16048
MCHL2_HUMAN	Q9BQD1
MEG10_HUMAN	Q96KG7
MEST_HUMAN	Q5EB52
MFS10_HUMAN	Q14728
MFTC_HUMAN	Q9H2D1
MGAT3_HUMAN	Q09327
MGT5A_HUMAN	Q09328
MIMIT_HUMAN	Q8N183
MINP1_HUMAN	Q9UNW1
MIP_HUMAN	P30301
MMP37_HUMAN	Q96BW9
MOGS_HUMAN	Q13724
MOGT1_HUMAN	Q96PD6
MOGT2_HUMAN	Q3SYC2
MOGT3_HUMAN	Q86VF5
MOT1_HUMAN	P53985
MOT10_HUMAN	Q8TF71
MOT2_HUMAN	O60669
MOT3_HUMAN	O95907
MOT4_HUMAN	O15427
MOT5_HUMAN	O15374
MOT6_HUMAN	O15375
MOT7_HUMAN	O15403
MOT8_HUMAN	P36021
MP17L_HUMAN	Q2QL34
MPCP_HUMAN	Q00325
MPU1_HUMAN	O75352
MPV17_HUMAN	P39210
MSRA_HUMAN	Q9UJ68
MTAP_HUMAN	Q13126
MTHR_HUMAN	P42898
MTL14_HUMAN	Q9HCE5
MYBPH_HUMAN	Q13203
MYOM1_HUMAN	P52179
MYOM2_HUMAN	P54296
NAA11_HUMAN	Q9BSU3
NAA20_HUMAN	P61599
NAA30_HUMAN	Q147X3
NADC_HUMAN	Q15274
NAGA_HUMAN	Q9Y303
NAGS_HUMAN	Q8N159
NANP_HUMAN	Q8TBE9
NAPSA_HUMAN	O96009
NAR1_HUMAN	P52961
NAR3_HUMAN	Q13508
NAR4_HUMAN	Q93070
NAR5_HUMAN	Q96L15
NAT8L_HUMAN	Q8N9F0
NBL1_HUMAN	P41271
NCKX3_HUMAN	Q9HC58
NDST2_HUMAN	P52849
NDST3_HUMAN	O95803
NDST4_HUMAN	Q9H3R1
NEUA_HUMAN	Q8NFW8
NEUR1_HUMAN	Q99519
NEUR2_HUMAN	Q9Y3R4
NEUR3_HUMAN	Q9UQ49
NIT1_HUMAN	Q86X76
NIT2_HUMAN	Q9NQR4
NMT2_HUMAN	O60551
NNMT_HUMAN	P40261
NPL_HUMAN	Q9BXD5
NPT1_HUMAN	Q14916
NPT2C_HUMAN	Q8N130
NPT3_HUMAN	O00624
NPT4_HUMAN	O00476
NRAM1_HUMAN	P49279
NSUN4_HUMAN	Q96CB9
NTAN1_HUMAN	Q96AB6
NTCP_HUMAN	Q14973
NTM1A_HUMAN	Q9BV86
NUDT9_HUMAN	Q9BW91
OCTC_HUMAN	Q9UKG9
ODF3A_HUMAN	Q96PU9
ODFP4_HUMAN	Q2M2E3
ODPA_HUMAN	P08559
ODPAT_HUMAN	P29803
OFUT2_HUMAN	Q9Y2G5
ORNT1_HUMAN	Q9Y619
ORNT2_HUMAN	Q9BXI2
OTOGL_HUMAN	Q6ZRI0
OTOP1_HUMAN	Q7RTM1
OTUB2_HUMAN	Q96DC9
OXLA_HUMAN	Q96RQ9
OXSM_HUMAN	Q9NWU1
PA1B2_HUMAN	P68402
PA2G6_HUMAN	O60733
PAOX_HUMAN	Q6QHF9
PARM1_HUMAN	Q6UWI2
PCMD1_HUMAN	Q96MG8
PCMD2_HUMAN	Q9NV79
PCY1B_HUMAN	Q9Y5K3
PCY2_HUMAN	Q99447
PCYOX_HUMAN	Q9UHG3
PCYXL_HUMAN	Q8NBM8
PDPR_HUMAN	Q8NCN5
PERI_HUMAN	P41219
PG2IP_HUMAN	Q9H720
PGAM4_HUMAN	Q8N0Y7
PGAP1_HUMAN	Q75T13
PGAP3_HUMAN	Q96FM1
PGM2L_HUMAN	Q6PCE3
PIGZ_HUMAN	Q86VD9
PIMT_HUMAN	P22061
PISD_HUMAN	Q9UG56
PK1L1_HUMAN	Q8TDX9
PLA1A_HUMAN	Q53H76
PLB1_HUMAN	Q6P1J6
PLCE_HUMAN	Q9NUQ2
PLD4_HUMAN	Q96BZ4
PLD6_HUMAN	Q8N2A8
PLLP_HUMAN	Q9Y342
PLPL3_HUMAN	Q9NST1
PLPL6_HUMAN	Q8IY17
PMGE_HUMAN	P07738
PMGT1_HUMAN	Q8WZA1
PMM2_HUMAN	O15305
PNCB_HUMAN	Q6XQN6
PNMT_HUMAN	P11086
POPD1_HUMAN	Q8NE79
PORED_HUMAN	Q9H8P0
PORIM_HUMAN	Q8N131
PP14B_HUMAN	Q96C90
PPC1A_HUMAN	Q5VZY2
PPC1B_HUMAN	Q8NEB5
PPT1_HUMAN	P50897
PPT2_HUMAN	Q9UMR5
PRCM_HUMAN	Q96EM0
PRDX5_HUMAN	P30044
PROD_HUMAN	O43272
PROD2_HUMAN	Q9UF12
PRRT1_HUMAN	Q99946
PRRT2_HUMAN	Q7Z6L0
PSL4_HUMAN	Q8TCT6
PSPB_HUMAN	P07988
PSPC_HUMAN	P11686
PTH_HUMAN	Q86Y79
PTH2_HUMAN	Q9Y3E5
PTPR2_HUMAN	Q92932
PTSS2_HUMAN	Q9BVG9
PUR8_HUMAN	P30566
PUR9_HUMAN	P31939
PX11C_HUMAN	Q96HA9
PXMP4_HUMAN	Q9Y6I8
PYR5_HUMAN	P11172
QCR10_HUMAN	O14957
QCR7_HUMAN	P14927
QCR8_HUMAN	O14949
QCR9_HUMAN	Q9UDW1
QSOX1_HUMAN	O00391
QSOX2_HUMAN	Q6ZRP7
RCL_HUMAN	O43598
RCL1_HUMAN	Q9Y2P8
RECK_HUMAN	O95980
RETST_HUMAN	Q6NUM9
RF1M_HUMAN	O75570
RF1ML_HUMAN	Q9UGC7
RFT_HUMAN	Q9NWF4
RFT1_HUMAN	Q96AA3
RFT2_HUMAN	Q9NQ40
RFT3_HUMAN	Q9HAB3
RNK_HUMAN	Q6P5S7
ROMO1_HUMAN	P60602
RPC5_HUMAN	Q9NVU0
RPC7L_HUMAN	Q9BT43
RPP21_HUMAN	Q9H633
RRP1_HUMAN	P56182
RRP1B_HUMAN	Q14684
RRP36_HUMAN	Q96EU6
S12A4_HUMAN	Q9UP95
S12A5_HUMAN	Q9H2X9
S12A6_HUMAN	Q9UHW9
S12A7_HUMAN	Q9Y666
S13A1_HUMAN	Q9BZW2
S13A2_HUMAN	Q13183
S13A3_HUMAN	Q8WWT9
S13A4_HUMAN	Q9UKG4
S13A5_HUMAN	Q86YT5
S15A1_HUMAN	P46059
S15A3_HUMAN	Q8IY34
S15A4_HUMAN	Q8N697
S15A5_HUMAN	A6NIM6
S17A4_HUMAN	Q9Y2C5
S17A5_HUMAN	Q9NRA2
S20A2_HUMAN	Q08357
S22A7_HUMAN	Q9Y694
S22AG_HUMAN	Q86VW1
S22AH_HUMAN	Q8WUG5
S23A2_HUMAN	Q9UGH3
S26A1_HUMAN	Q9H2B4
S26A2_HUMAN	P50443
S26A6_HUMAN	Q9BXS9
S26A7_HUMAN	Q8TE54
S26A9_HUMAN	Q7LBE3
S29A1_HUMAN	Q99808
S29A2_HUMAN	Q14542
S29A3_HUMAN	Q9BZD2
S29A4_HUMAN	Q7RTT9
S35A1_HUMAN	P78382
S35A2_HUMAN	P78381
S35A3_HUMAN	Q9Y2D2
S35A4_HUMAN	Q96G79
S35A5_HUMAN	Q9BS91
S35B1_HUMAN	P78383
S35B4_HUMAN	Q969S0
S35D1_HUMAN	Q9NTN3
S35D2_HUMAN	Q76EJ3
S36A1_HUMAN	Q7Z2H8
S36A2_HUMAN	Q495M3
S36A4_HUMAN	Q6YBV0
S38A1_HUMAN	Q9H2H9
S38A2_HUMAN	Q96QD8
S38A3_HUMAN	Q99624
S38A4_HUMAN	Q969I6
S38A5_HUMAN	Q8WUX1
S38A7_HUMAN	Q9NVC3
S39A2_HUMAN	Q9NP94
S39A3_HUMAN	Q9BRY0
S39A4_HUMAN	Q6P5W5
S39A5_HUMAN	Q6ZMH5
S39A6_HUMAN	Q13433
S39A7_HUMAN	Q92504
S39A8_HUMAN	Q9C0K1
S39A9_HUMAN	Q9NUM3
S39AA_HUMAN	Q9ULF5
S39AB_HUMAN	Q8N1S5
S39AC_HUMAN	Q504Y0
S39AD_HUMAN	Q96H72
S39AE_HUMAN	Q15043
S47A1_HUMAN	Q96FL8
S47A2_HUMAN	Q86VL8
S4A11_HUMAN	Q8NBS3
S6A12_HUMAN	P48065
S6A14_HUMAN	Q9UN76
S6A15_HUMAN	Q9H2J7
S6A16_HUMAN	Q9GZN6
S6A17_HUMAN	Q9H1V8
S6A19_HUMAN	Q695T7
S6A20_HUMAN	Q9NP91
S7A13_HUMAN	Q8TCU3
S7A14_HUMAN	Q8TBB6
S9A10_HUMAN	Q4G0N8
SAMC_HUMAN	Q70HW3
SAMD8_HUMAN	Q96LT4
SAST_HUMAN	Q9NV23
SATT_HUMAN	P43007
SC5A2_HUMAN	P31639
SC5A3_HUMAN	P53794
SC5A5_HUMAN	Q92911
SC5A6_HUMAN	Q9Y289
SC5A7_HUMAN	Q9GZV3
SC6A1_HUMAN	P30531
SC6A2_HUMAN	P23975
SC6A5_HUMAN	Q9Y345
SC6A6_HUMAN	P31641
SC6A7_HUMAN	Q99884
SC6A8_HUMAN	P48029
SC6A9_HUMAN	P48067
SCAR5_HUMAN	Q6ZMJ2
SCOT1_HUMAN	P55809
SCOT2_HUMAN	Q9BYC2
SDF2_HUMAN	Q99470
SEC62_HUMAN	Q99442
SEM3F_HUMAN	Q13275
SEMG1_HUMAN	P04279
SEN54_HUMAN	Q7Z6J9
SERC5_HUMAN	Q86VE9
SETD3_HUMAN	Q86TU7
SGPP1_HUMAN	Q9BX95
SGPP2_HUMAN	Q8IWX5
SIA10_HUMAN	Q9Y274
SIA4A_HUMAN	Q11201
SIA4B_HUMAN	Q16842
SIA4C_HUMAN	Q11206
SIA7A_HUMAN	Q9NSC7
SIA7B_HUMAN	Q9UJ37
SIA7C_HUMAN	Q8NDV1
SIA7D_HUMAN	Q9H4F1
SIA7E_HUMAN	Q9BVH7
SIA7F_HUMAN	Q969X2
SIA8A_HUMAN	Q92185
SIA8E_HUMAN	O15466
SIA8F_HUMAN	P61647
SIAE_HUMAN	Q9HAT2
SIAS_HUMAN	Q9NR45
SIAT1_HUMAN	P15907
SIAT2_HUMAN	Q96JF0
SIAT6_HUMAN	Q11203
SIAT9_HUMAN	Q9UNP4
SL9A8_HUMAN	Q9Y2E8
SMAG1_HUMAN	Q9UPU9
SMG64_HUMAN	Q9NRT5
SMOX_HUMAN	Q9NWM0
SMS1_HUMAN	Q86VZ5
SMS2_HUMAN	Q8NHU3
SNAT_HUMAN	Q16613
SNN_HUMAN	O75324
SNPC5_HUMAN	O75971
SO1A2_HUMAN	P46721
SO1B1_HUMAN	Q9Y6L6
SO1B3_HUMAN	Q9NPD5
SO1C1_HUMAN	Q9NYB5
SO2A1_HUMAN	Q92959
SO2B1_HUMAN	O94956
SO3A1_HUMAN	Q9UIG8
SO4A1_HUMAN	Q96BD0
SO4C1_HUMAN	Q6ZQN7
SOAT_HUMAN	Q3KNW5
SOX_HUMAN	Q9P0Z9
SPG17_HUMAN	Q6Q759
SPSY_HUMAN	P52788
SPT20_HUMAN	Q8TB22
SQRD_HUMAN	Q9Y6N5
SRCRM_HUMAN	Q4G0T1
SSDH_HUMAN	P51649
SSRB_HUMAN	P43308
ST1A1_HUMAN	P50225
ST1A2_HUMAN	P50226
ST1B1_HUMAN	O43704
ST1C2_HUMAN	O00338
ST1C3_HUMAN	Q6IMI6
ST1C4_HUMAN	O75897
ST4A1_HUMAN	Q9BR01
ST6B1_HUMAN	Q6IMI4
STRA8_HUMAN	Q7Z7C7
STRC_HUMAN	Q7RTU9
SV421_HUMAN	Q4FZB7
SVIP_HUMAN	Q8NHG7
SWET1_HUMAN	Q9BRV3
SYCE1_HUMAN	Q8N0S2
T126A_HUMAN	Q9H061
T150A_HUMAN	Q86TG1
T229A_HUMAN	B2RXF0
TASP1_HUMAN	Q9H6P5
TDRD5_HUMAN	Q8NAT2
TECR_HUMAN	Q9NZ01
TECRL_HUMAN	Q5HYJ1
TEKT1_HUMAN	Q969V4
TEKT2_HUMAN	Q9UIF3
TEKT3_HUMAN	Q9BXF9
TEKT4_HUMAN	Q8WW24
TEKT5_HUMAN	Q96M29
TFB2M_HUMAN	Q9H5Q4
TFF3_HUMAN	Q07654
THIC_HUMAN	Q9BWD1
THIOM_HUMAN	Q99757
THRSP_HUMAN	Q92748
THTM_HUMAN	P25325
TIG3_HUMAN	Q9UL19
TIM22_HUMAN	Q9Y584
TM115_HUMAN	Q12893
TM135_HUMAN	Q86UB9
TM146_HUMAN	Q86XM0
TM233_HUMAN	B4DJY2
TM38A_HUMAN	Q9H6F2
TM38B_HUMAN	Q9NVV0
TM86B_HUMAN	Q8N661
TM90A_HUMAN	A6NDD5
TMED5_HUMAN	Q9Y3A6
TMED7_HUMAN	Q9Y3B3
TMM27_HUMAN	Q9HBJ8
TMM35_HUMAN	Q53FP2
TMM91_HUMAN	Q6ZNR0
TOMT_HUMAN	Q8WZ04
TP4A2_HUMAN	Q12974
TP4A3_HUMAN	O75365
TPIS_HUMAN	P60174
TPP2_HUMAN	P29144
TPST1_HUMAN	O60507
TPST2_HUMAN	O60704
TR61B_HUMAN	Q9BVS5
TREA_HUMAN	O43280
TRM2_HUMAN	Q96GJ1
TRM61_HUMAN	Q96FX7
TRPA1_HUMAN	O75762
TRPM2_HUMAN	O94759
TRPM8_HUMAN	Q7Z2W7
TRPT1_HUMAN	Q86TN4
TTL11_HUMAN	Q8NHH1
TTL12_HUMAN	Q14166
TTLL5_HUMAN	Q6EMB2
TTLL7_HUMAN	Q6ZT98
TTLL8_HUMAN	A6PVC2
TUFT1_HUMAN	Q9NNX1
TUSC5_HUMAN	Q8IXB3
TXD12_HUMAN	O95881
TXND2_HUMAN	Q86VQ3
UAP1_HUMAN	Q16222
UBIA1_HUMAN	Q9Y5Z9
UBL4A_HUMAN	P11441
UCP1_HUMAN	P25874
UCP2_HUMAN	P55851
UCP3_HUMAN	P55916
UD2A1_HUMAN	Q9Y4X1
UFM1_HUMAN	P61960
UFSP1_HUMAN	Q6NVU6
UFSP2_HUMAN	Q9NUQ7
UGGG2_HUMAN	Q9NYU1
UK114_HUMAN	P52758
UNG_HUMAN	P13051
UPK3A_HUMAN	O75631
UPP1_HUMAN	Q16831
UPP2_HUMAN	O95045
URAD_HUMAN	A6NGE7
UST_HUMAN	Q9Y2C2
UT1_HUMAN	Q13336
UT14C_HUMAN	Q5TAP6
VAS1L_HUMAN	Q52LC2
VGF_HUMAN	O15240
VGLU1_HUMAN	Q9P2U7
VGLU2_HUMAN	Q9P2U8
VGLU3_HUMAN	Q8NDX2
VIAAT_HUMAN	Q9H598
VKGC_HUMAN	P38435
VKOR1_HUMAN	Q9BQB6
VMO1_HUMAN	Q7Z5L0
VNN2_HUMAN	O95498
VNN3_HUMAN	Q9NY84
WDR36_HUMAN	Q8NI36
WDR85_HUMAN	Q9BTV6
WSCD1_HUMAN	Q658N2
XYLT1_HUMAN	Q86Y38
XYLT2_HUMAN	Q9H1B5
YDJC_HUMAN	A8MPS7
YIPF5_HUMAN	Q969M3
YK014_HUMAN	A6NMD0
YK047_HUMAN	Q68D85
YPEL5_HUMAN	P62699
ZNT1_HUMAN	Q9Y6M5
ZNT3_HUMAN	Q99726
ZNT4_HUMAN	O14863
ZNT7_HUMAN	Q8NEW0

## Sheet: Predicted_Scaffold-Type
UniProt ID	UniProt AC	Type
1A03_HUMAN	P04439	1
1A26_HUMAN	P30450	1
1A30_HUMAN	P16188	1
1A66_HUMAN	P30457	1
1B07_HUMAN	P01889	1
1B08_HUMAN	P30460	1
1B42_HUMAN	P30480	1
1C04_HUMAN	P30504	1
2AAA_HUMAN	P30153	1
AAKG2_HUMAN	Q9UGJ0	1
AGO2_HUMAN	Q9UKV8	1
AP1B1_HUMAN	Q10567	1
AP1G1_HUMAN	O43747	1
AP1G2_HUMAN	O75843	1
AP1M1_HUMAN	Q9BXS5	1
AP1M2_HUMAN	Q9Y6Q5	1
AP2A1_HUMAN	O95782	1
AP2A2_HUMAN	O94973	1
AP2B1_HUMAN	P63010	1
AP2M1_HUMAN	Q96CW1	1
AP4B1_HUMAN	Q9Y6B7	1
AP4E1_HUMAN	Q9UPM8	1
AP4M1_HUMAN	O00189	1
APBA1_HUMAN	Q02410	1
APC_HUMAN	P25054	1
ARAF_HUMAN	P10398	1
ARC1B_HUMAN	O15143	1
ARHG7_HUMAN	Q14155	1
ARID2_HUMAN	Q68CP9	1
ATG3_HUMAN	Q9NT62	1
AXN1_HUMAN	O15169	1
BARD1_HUMAN	Q99728	1
BAZ1B_HUMAN	Q9UIG0	1
BCAR1_HUMAN	P56945	1
BCAR3_HUMAN	O75815	1
BLM_HUMAN	P54132	1
BMP2_HUMAN	P12643	1
BMPR2_HUMAN	Q13873	1
BMR1A_HUMAN	P36894	1
BMR1B_HUMAN	O00238	1
BPTF_HUMAN	Q12830	1
BRAF_HUMAN	P15056	1
BRCA1_HUMAN	P38398	1
BRD4_HUMAN	O60885	1
BUB1_HUMAN	O43683	1
BUB1B_HUMAN	O60566	1
BUB3_HUMAN	O43684	1
C1QA_HUMAN	P02745	1
C1QB_HUMAN	P02746	1
C1QC_HUMAN	P02747	1
CADH1_HUMAN	P12830	1
CAF1B_HUMAN	Q13112	1
CASP2_HUMAN	P42575	1
CASP4_HUMAN	P49662	1
CASP8_HUMAN	Q14790	1
CASPA_HUMAN	Q92851	1
CBL_HUMAN	P22681	1
CBP_HUMAN	Q92793	1
CBX3_HUMAN	Q13185	1
CBX5_HUMAN	P45973	1
CCNA1_HUMAN	P78396	1
CCNB1_HUMAN	P14635	1
CCNB2_HUMAN	O95067	1
CCND1_HUMAN	P24385	1
CCNE1_HUMAN	P24864	1
CCNE2_HUMAN	O96020	1
CCNL2_HUMAN	Q96S94	1
CD3Z_HUMAN	P20963	1
CDC16_HUMAN	Q13042	1
CDC20_HUMAN	Q12834	1
CDC23_HUMAN	Q9UJX2	1
CDC27_HUMAN	P30260	1
CDC7_HUMAN	O00311	1
CDN2C_HUMAN	P42773	1
CDN2D_HUMAN	P55273	1
CEAM1_HUMAN	P13688	1
CHD3_HUMAN	Q12873	1
CHD4_HUMAN	Q14839	1
CIAO1_HUMAN	O76071	1
CLH1_HUMAN	Q00610	1
CLIP1_HUMAN	P30622	1
CNBP_HUMAN	P62633	1
CO1A1_HUMAN	P02452	1
CO1A2_HUMAN	P08123	1
CO4A3_HUMAN	Q01955	1
CO5_HUMAN	P01031	1
CO8A_HUMAN	P07357	1
COPA_HUMAN	P53621	1
COPB_HUMAN	P53618	1
COPB2_HUMAN	P35606	1
COPG_HUMAN	Q9Y678	1
COR2A_HUMAN	Q92828	1
COX2_HUMAN	P00403	1
CPSF2_HUMAN	Q9P2I0	1
CPSF3_HUMAN	Q9UKF6	1
CRADD_HUMAN	P78560	1
CRK_HUMAN	P46108	1
CSDE1_HUMAN	O75534	1
CSK_HUMAN	P41240	1
CSKP_HUMAN	O14936	1
CSTF1_HUMAN	Q05048	1
CTBP1_HUMAN	Q13363	1
CTBP2_HUMAN	P56545	1
CTDP1_HUMAN	Q9Y5B0	1
CTNB1_HUMAN	P35222	1
CUL1_HUMAN	Q13616	1
CUL2_HUMAN	Q13617	1
CUL4A_HUMAN	Q13619	1
CUL4B_HUMAN	Q13620	1
CUL5_HUMAN	Q93034	1
CYBP_HUMAN	Q9HB71	1
DBNL_HUMAN	Q9UJU6	1
DDB2_HUMAN	Q92466	1
DDX17_HUMAN	Q92841	1
DDX20_HUMAN	Q9UHI6	1
DDX21_HUMAN	Q9NR30	1
DDX23_HUMAN	Q9BUQ8	1
DDX5_HUMAN	P17844	1
DDX56_HUMAN	Q9NY93	1
DGCR8_HUMAN	Q8WYQ5	1
DHX9_HUMAN	Q08211	1
DICER_HUMAN	Q9UPY3	1
DIXC1_HUMAN	Q155Q3	1
DLG3_HUMAN	Q92796	1
DMA_HUMAN	P28067	1
DMB_HUMAN	P28068	1
DNLI3_HUMAN	P49916	1
DNLI4_HUMAN	P49917	1
DOCK1_HUMAN	Q14185	1
DOCK2_HUMAN	Q92608	1
DPA1_HUMAN	P20036	1
DPOA2_HUMAN	Q14181	1
DPOD1_HUMAN	P28340	1
DPOE1_HUMAN	Q07864	1
DPOLA_HUMAN	P09884	1
DRA_HUMAN	P01903	1
DTL_HUMAN	Q9NZJ0	1
DYHC1_HUMAN	Q14204	1
EED_HUMAN	O75530	1
EF1A2_HUMAN	Q05639	1
EF1G_HUMAN	P26641	1
EGF_HUMAN	P01133	1
EGFR_HUMAN	P00533	1
EHMT1_HUMAN	Q9H9B1	1
EHMT2_HUMAN	Q96KQ7	1
EI2BE_HUMAN	Q13144	1
EIF3B_HUMAN	P55884	1
EIF3C_HUMAN	Q99613	1
EIF3I_HUMAN	Q13347	1
ELF3_HUMAN	P78545	1
ELP2_HUMAN	Q6IA86	1
ELP3_HUMAN	Q9H9T3	1
EP300_HUMAN	Q09472	1
EP400_HUMAN	Q96L91	1
EPN1_HUMAN	Q9Y6I3	1
ERBB2_HUMAN	P04626	1
ERCC1_HUMAN	P07992	1
ERCC2_HUMAN	P18074	1
ERCC3_HUMAN	P19447	1
ERCC5_HUMAN	P28715	1
ERCC6_HUMAN	Q03468	1
ERCC8_HUMAN	Q13216	1
ERF1_HUMAN	P62495	1
ERF3A_HUMAN	P15170	1
ESR1_HUMAN	P03372	1
ETS2_HUMAN	P15036	1
EXO1_HUMAN	Q9UQ84	1
EXOS4_HUMAN	Q9NPD3	1
EXOS5_HUMAN	Q9NQT4	1
EXOS7_HUMAN	Q15024	1
EXOS8_HUMAN	Q96B26	1
EXOS9_HUMAN	Q06265	1
EXOSX_HUMAN	Q01780	1
EZH2_HUMAN	Q15910	1
EZRI_HUMAN	P15311	1
FA10_HUMAN	P00742	1
FA7_HUMAN	P08709	1
FADD_HUMAN	Q13158	1
FAK1_HUMAN	Q05397	1
FBW1A_HUMAN	Q9Y297	1
FBW1B_HUMAN	Q9UKB1	1
FBXW2_HUMAN	Q9UKT8	1
FBXW7_HUMAN	Q969H0	1
FBXW8_HUMAN	Q8N3Y1	1
FGFR1_HUMAN	P11362	1
FGFR2_HUMAN	P21802	1
FGFR3_HUMAN	P22607	1
FGFR4_HUMAN	P22455	1
FIBA_HUMAN	P02671	1
FIBB_HUMAN	P02675	1
FIBG_HUMAN	P02679	1
FUS_HUMAN	P35637	1
FZR_HUMAN	Q9UM11	1
GBB1_HUMAN	P62873	1
GBB2_HUMAN	P62879	1
GBB3_HUMAN	P16520	1
GBB4_HUMAN	Q9HAV0	1
GBB5_HUMAN	O14775	1
GCR_HUMAN	P04150	1
GEMI5_HUMAN	Q8TEQ6	1
GIT2_HUMAN	Q14161	1
GNDS_HUMAN	Q12967	1
GP1BA_HUMAN	P07359	1
GP1BB_HUMAN	P13224	1
GRB2_HUMAN	P62993	1
GTF2I_HUMAN	P78347	1
HDAC4_HUMAN	P56524	1
HDAC5_HUMAN	Q9UQL6	1
HDAC9_HUMAN	Q9UKV0	1
HGS_HUMAN	O14964	1
HIRA_HUMAN	P54198	1
HLAE_HUMAN	P13747	1
HLAG_HUMAN	P17693	1
HNF1A_HUMAN	P20823	1
HNF4A_HUMAN	P41235	1
HNRPD_HUMAN	Q14103	1
HNRPF_HUMAN	P52597	1
HNRPG_HUMAN	P38159	1
HNRPK_HUMAN	P61978	1
HNRPM_HUMAN	P52272	1
HNRPQ_HUMAN	O60506	1
HNRPR_HUMAN	O43390	1
HS90A_HUMAN	P07900	1
IBP2_HUMAN	P18065	1
IBP3_HUMAN	P17936	1
IBP4_HUMAN	P22692	1
IBP5_HUMAN	P24593	1
IF2A_HUMAN	P05198	1
IF2G_HUMAN	P41091	1
IF4A1_HUMAN	P60842	1
IF4A2_HUMAN	Q14240	1
IF4A3_HUMAN	P38919	1
IF4G1_HUMAN	Q04637	1
IF4G2_HUMAN	P78344	1
IF4G3_HUMAN	O43432	1
IF5_HUMAN	P55010	1
IKBA_HUMAN	P25963	1
IKBB_HUMAN	Q15653	1
IKKA_HUMAN	O15111	1
IKKB_HUMAN	O14920	1
IL6RB_HUMAN	P40189	1
ILF3_HUMAN	Q12906	1
IMB1_HUMAN	Q14974	1
IN80B_HUMAN	Q9C086	1
INAR1_HUMAN	P17181	1
INAR2_HUMAN	P48551	1
INCE_HUMAN	Q9NQS7	1
INO80_HUMAN	Q9ULG1	1
IQGA1_HUMAN	P46940	1
IRAK1_HUMAN	P51617	1
IRS1_HUMAN	P35568	1
IRS2_HUMAN	Q9Y4H2	1
ITA2_HUMAN	P17301	1
ITA2B_HUMAN	P08514	1
ITA4_HUMAN	P13612	1
ITAL_HUMAN	P20701	1
ITAM_HUMAN	P11215	1
ITAV_HUMAN	P06756	1
ITB1_HUMAN	P05556	1
ITB2_HUMAN	P05107	1
ITB3_HUMAN	P05106	1
ITB4_HUMAN	P16144	1
ITB7_HUMAN	P26010	1
ITK_HUMAN	Q08881	1
JUN_HUMAN	P05412	1
JUND_HUMAN	P17535	1
KAP0_HUMAN	P10644	1
KAT2A_HUMAN	Q92830	1
KAT2B_HUMAN	Q92831	1
KAT5_HUMAN	Q92993	1
KCC2A_HUMAN	Q9UQM7	1
KCC2B_HUMAN	Q13554	1
KCC2D_HUMAN	Q13557	1
KDM1A_HUMAN	O60341	1
KDM6A_HUMAN	O15550	1
KLC1_HUMAN	Q07866	1
KPCI_HUMAN	P41743	1
KSYK_HUMAN	P43405	1
LAMA1_HUMAN	P25391	1
LAMA2_HUMAN	P24043	1
LAMA5_HUMAN	O15230	1
LCK_HUMAN	P06239	1
LCP2_HUMAN	Q13094	1
LIN7C_HUMAN	Q9NUP9	1
LMO4_HUMAN	P61968	1
LRRK1_HUMAN	Q38SD2	1
LST8_HUMAN	Q9BVC4	1
LYN_HUMAN	P07948	1
MARE1_HUMAN	Q15691	1
MARK1_HUMAN	Q9P0L2	1
MARK2_HUMAN	Q7KZI7	1
MARK3_HUMAN	P27448	1
MASP1_HUMAN	P48740	1
MASP2_HUMAN	O00187	1
MBD1_HUMAN	Q9UIS9	1
MCM10_HUMAN	Q7L590	1
MCM2_HUMAN	P49736	1
MDM2_HUMAN	Q00987	1
MLL1_HUMAN	Q03164	1
MLL2_HUMAN	O14686	1
MLL3_HUMAN	Q8NEZ4	1
MO4L1_HUMAN	Q9UBU8	1
MPRIP_HUMAN	Q6WCQ1	1
MRE11_HUMAN	P49959	1
MSH2_HUMAN	P43246	1
MSH6_HUMAN	P52701	1
MTA1_HUMAN	Q13330	1
MTA2_HUMAN	O94776	1
MTA3_HUMAN	Q9BTC8	1
MTOR_HUMAN	P42345	1
MYC_HUMAN	P01106	1
MYD88_HUMAN	Q99836	1
MYH10_HUMAN	P35580	1
MYPT1_HUMAN	O14974	1
NCBP1_HUMAN	Q09161	1
NCOA1_HUMAN	Q15788	1
NCOA2_HUMAN	Q15596	1
NCOA3_HUMAN	Q9Y6Q9	1
NEK9_HUMAN	Q8TD19	1
NFKB1_HUMAN	P19838	1
NFKB2_HUMAN	Q00653	1
NOP56_HUMAN	O00567	1
NOTC1_HUMAN	P46531	1
NOTC2_HUMAN	Q04721	1
NOTC3_HUMAN	Q9UM47	1
NR1D1_HUMAN	P20393	1
NR1H2_HUMAN	P55055	1
NR1H3_HUMAN	Q13133	1
NR1H4_HUMAN	Q96RI1	1
NR1I2_HUMAN	O75469	1
NR2E3_HUMAN	Q9Y5X4	1
NR4A1_HUMAN	P22736	1
NRP1_HUMAN	O14786	1
NU133_HUMAN	Q8WUM0	1
NU153_HUMAN	P49790	1
NUP43_HUMAN	Q8NFH3	1
NUP98_HUMAN	P52948	1
NXF1_HUMAN	Q9UBU9	1
ODO1_HUMAN	Q02218	1
ODP2_HUMAN	P10515	1
ODPB_HUMAN	P11177	1
ODPX_HUMAN	O00330	1
OGT1_HUMAN	O15294	1
ORC1_HUMAN	Q13415	1
P3C2A_HUMAN	O00443	1
P3C2B_HUMAN	O00750	1
P53_HUMAN	P04637	1
P85A_HUMAN	P27986	1
P85B_HUMAN	O00459	1
PABP1_HUMAN	P11940	1
PAK1_HUMAN	Q13153	1
PAK2_HUMAN	Q13177	1
PAR6A_HUMAN	Q9NPB6	1
PAR6B_HUMAN	Q9BYG5	1
PARD3_HUMAN	Q8TEW0	1
PARP1_HUMAN	P09874	1
PARP3_HUMAN	Q9Y6F1	1
PARVA_HUMAN	Q9NVD7	1
PAXI_HUMAN	P49023	1
PAXI1_HUMAN	Q6ZW49	1
PB1_HUMAN	Q86U86	1
PCBP1_HUMAN	Q15365	1
PCBP2_HUMAN	Q15366	1
PCBP3_HUMAN	P57721	1
PCNA_HUMAN	P12004	1
PDCD4_HUMAN	Q53EL6	1
PI3R4_HUMAN	Q99570	1
PIDD_HUMAN	Q9HB75	1
PK3CA_HUMAN	P42336	1
PK3CB_HUMAN	P42338	1
PLAK_HUMAN	P14923	1
PLCG1_HUMAN	P19174	1
PLCG2_HUMAN	P16885	1
PLK1_HUMAN	P53350	1
PLRG1_HUMAN	O43660	1
PLST_HUMAN	P13797	1
PMS2_HUMAN	P54278	1
POP1_HUMAN	Q99575	1
PPIP1_HUMAN	O43586	1
PR40A_HUMAN	O75400	1
PRGR_HUMAN	P06401	1
PRKDC_HUMAN	P78527	1
PRP16_HUMAN	Q92620	1
PRP4_HUMAN	O43172	1
PRP8_HUMAN	Q6P2Q9	1
PRPF3_HUMAN	O43395	1
PSA1_HUMAN	P25786	1
PSA2_HUMAN	P25787	1
PSA3_HUMAN	P25788	1
PSA4_HUMAN	P25789	1
PSA5_HUMAN	P28066	1
PSA6_HUMAN	P60900	1
PSA7_HUMAN	O14818	1
PSB10_HUMAN	P40306	1
PSB7_HUMAN	Q99436	1
PSD10_HUMAN	O75832	1
PSMD1_HUMAN	Q99460	1
PSMD2_HUMAN	Q13200	1
PSMD3_HUMAN	O43242	1
PSMD4_HUMAN	P55036	1
PSN2_HUMAN	P49810	1
PTN11_HUMAN	Q06124	1
PUF60_HUMAN	Q9UHX1	1
QCR1_HUMAN	P31930	1
QCR2_HUMAN	P22695	1
RAD21_HUMAN	O60216	1
RAE1L_HUMAN	P78406	1
RAF1_HUMAN	P04049	1
RANB9_HUMAN	Q96S59	1
RASA1_HUMAN	P20936	1
RB_HUMAN	P06400	1
RBBP4_HUMAN	Q09028	1
RBBP5_HUMAN	Q15291	1
RBBP7_HUMAN	Q16576	1
RBL1_HUMAN	P28749	1
RBM25_HUMAN	P49756	1
RBM39_HUMAN	Q14498	1
RBP2_HUMAN	P49792	1
RCOR1_HUMAN	Q9UKL0	1
RCOR3_HUMAN	Q9P2K3	1
RD23B_HUMAN	P54727	1
REC8_HUMAN	O95072	1
RENT2_HUMAN	Q9HAU5	1
RFA1_HUMAN	P27694	1
RFA2_HUMAN	P15927	1
RFA4_HUMAN	Q13156	1
RFC1_HUMAN	P35251	1
RFC2_HUMAN	P35250	1
RFC4_HUMAN	P35249	1
RFC5_HUMAN	P40937	1
RFWD2_HUMAN	Q8NHY2	1
RIMS1_HUMAN	Q86UR5	1
RIPK1_HUMAN	Q13546	1
ROA1_HUMAN	P09651	1
ROCK2_HUMAN	O75116	1
RPA1_HUMAN	O95602	1
RPAB1_HUMAN	P19388	1
RPB1_HUMAN	P24928	1
RPB2_HUMAN	P30876	1
RPB3_HUMAN	P19387	1
RPB7_HUMAN	P62487	1
RPB9_HUMAN	P36954	1
RPC1_HUMAN	O14802	1
RPC2_HUMAN	Q9NW08	1
RPC8_HUMAN	Q9Y535	1
RPTOR_HUMAN	Q8N122	1
RTC1_HUMAN	O00442	1
SAE2_HUMAN	Q9UBT2	1
SC23A_HUMAN	Q15436	1
SEC13_HUMAN	P55735	1
SEH1_HUMAN	Q96EE3	1
SET1A_HUMAN	O15047	1
SET1B_HUMAN	Q9UPS6	1
SF3B2_HUMAN	Q13435	1
SF3B4_HUMAN	Q15427	1
SFPQ_HUMAN	P23246	1
SGK1_HUMAN	O00141	1
SH3K1_HUMAN	Q96B97	1
SHC1_HUMAN	P29353	1
SIN3A_HUMAN	Q96ST3	1
SIN3B_HUMAN	O75182	1
SKI_HUMAN	P12755	1
SKP1_HUMAN	P63208	1
SMAD1_HUMAN	Q15797	1
SMAD2_HUMAN	Q15796	1
SMAD3_HUMAN	P84022	1
SMAD4_HUMAN	Q13485	1
SMAD5_HUMAN	Q99717	1
SMAD6_HUMAN	O43541	1
SMAD7_HUMAN	O15105	1
SMC1A_HUMAN	Q14683	1
SMC2_HUMAN	O95347	1
SMC3_HUMAN	Q9UQE7	1
SMC4_HUMAN	Q9NTJ3	1
SMCA1_HUMAN	P28370	1
SMCA2_HUMAN	P51531	1
SMCA4_HUMAN	P51532	1
SMCA5_HUMAN	O60264	1
SMRC1_HUMAN	Q92922	1
SMRC2_HUMAN	Q8TAQ2	1
SMUF1_HUMAN	Q9HCE7	1
SMUF2_HUMAN	Q9HAU4	1
SND1_HUMAN	Q7KZF4	1
SNF5_HUMAN	Q12824	1
SNP23_HUMAN	O00161	1
SNP25_HUMAN	P60880	1
SNR40_HUMAN	Q96DI7	1
SNRPA_HUMAN	P09012	1
SNX1_HUMAN	Q13596	1
SNX2_HUMAN	O60749	1
SOS1_HUMAN	Q07889	1
SP1_HUMAN	P08047	1
SP16H_HUMAN	Q9Y5B9	1
SPT5H_HUMAN	O00267	1
SQSTM_HUMAN	Q13501	1
SRC_HUMAN	P12931	1
SRCAP_HUMAN	Q6ZRS2	1
SRPK1_HUMAN	Q96SB4	1
SRPK2_HUMAN	P78362	1
SRSF1_HUMAN	Q07955	1
SRSF4_HUMAN	Q08170	1
SRSF5_HUMAN	Q13243	1
SRSF6_HUMAN	Q13247	1
SRSF9_HUMAN	Q13242	1
SSRP1_HUMAN	Q08945	1
STAM1_HUMAN	Q92783	1
STAM2_HUMAN	O75886	1
STAT1_HUMAN	P42224	1
STAT2_HUMAN	P52630	1
STAT3_HUMAN	P40763	1
STRAP_HUMAN	Q9Y3F4	1
STRN_HUMAN	O43815	1
STRN3_HUMAN	Q13033	1
STRN4_HUMAN	Q9NRL3	1
STX11_HUMAN	O75558	1
STX16_HUMAN	O14662	1
STX1A_HUMAN	Q16623	1
STX4_HUMAN	Q12846	1
STX6_HUMAN	O43752	1
STX7_HUMAN	O15400	1
SUH_HUMAN	Q06330	1
SUV91_HUMAN	O43463	1
SYEP_HUMAN	P07814	1
SYHC_HUMAN	P12081	1
SYIC_HUMAN	P41252	1
SYQ_HUMAN	P47897	1
SYRC_HUMAN	P54136	1
SYVC_HUMAN	P26640	1
T2AG_HUMAN	P52657	1
T2EA_HUMAN	P29083	1
T2FB_HUMAN	P13984	1
TADBP_HUMAN	Q13148	1
TAF1_HUMAN	P21675	1
TAF4_HUMAN	O00268	1
TAF5_HUMAN	Q15542	1
TAF5L_HUMAN	O75529	1
TAF6_HUMAN	P49848	1
TAF6L_HUMAN	Q9Y6J9	1
TBG1_HUMAN	P23258	1
TBL1R_HUMAN	Q9BZK7	1
TBL1X_HUMAN	O60907	1
TBP_HUMAN	P20226	1
TBPL1_HUMAN	P62380	1
TCEA1_HUMAN	P23193	1
TERA_HUMAN	P55072	1
TERF1_HUMAN	P54274	1
TERF2_HUMAN	Q15554	1
TF_HUMAN	P13726	1
TF2B_HUMAN	Q00403	1
TF2H1_HUMAN	P32780	1
TF2H2_HUMAN	Q13888	1
TF3B_HUMAN	Q92994	1
TFDP1_HUMAN	Q14186	1
TGFB1_HUMAN	P01137	1
TGFB3_HUMAN	P10600	1
TGFR1_HUMAN	P36897	1
TGFR2_HUMAN	P37173	1
THA_HUMAN	P10827	1
TIAM1_HUMAN	Q13009	1
TIE2_HUMAN	Q02763	1
TIF1B_HUMAN	Q13263	1
TLE1_HUMAN	Q04724	1
TLE2_HUMAN	Q04725	1
TLN1_HUMAN	Q9Y490	1
TLR9_HUMAN	Q9NR96	1
TNKS1_HUMAN	O95271	1
TNKS2_HUMAN	Q9H2K2	1
TNR16_HUMAN	P08138	1
TNR1A_HUMAN	P19438	1
TNR3_HUMAN	P36941	1
TNR6_HUMAN	P25445	1
TOP2A_HUMAN	P11388	1
TR10B_HUMAN	O14763	1
TRADD_HUMAN	Q15628	1
TRAF2_HUMAN	Q12933	1
TRAF6_HUMAN	Q9Y4K3	1
TRBP2_HUMAN	Q15633	1
TRI23_HUMAN	P36406	1
TRPC3_HUMAN	Q13507	1
TRRAP_HUMAN	Q9Y4A5	1
TS101_HUMAN	Q99816	1
TSP1_HUMAN	P07996	1
TWF2_HUMAN	Q6IBS0	1
U2AF1_HUMAN	Q01081	1
U2AF2_HUMAN	P26368	1
U520_HUMAN	O75643	1
U5S1_HUMAN	Q15029	1
UBA3_HUMAN	Q8TBC4	1
UBE2K_HUMAN	P61086	1
UCRI_HUMAN	P47985	1
UROK_HUMAN	P00749	1
VATA_HUMAN	P38606	1
VAV_HUMAN	P15498	1
VDR_HUMAN	P11473	1
VGFR1_HUMAN	P17948	1
VGFR2_HUMAN	P35968	1
VGFR3_HUMAN	P35916	1
VPS16_HUMAN	Q9H269	1
VPS18_HUMAN	Q9P253	1
VPS72_HUMAN	Q15906	1
VTI1A_HUMAN	Q96AJ9	1
VTI1B_HUMAN	Q9UEU0	1
VWF_HUMAN	P04275	1
WDR48_HUMAN	Q8TAF3	1
WDR5_HUMAN	P61964	1
WDR82_HUMAN	Q6UXN9	1
XIAP_HUMAN	P98170	1
XPA_HUMAN	P23025	1
XPO1_HUMAN	O14980	1
XRCC1_HUMAN	P18887	1
XRCC5_HUMAN	P13010	1
XRCC6_HUMAN	P12956	1
YES_HUMAN	P07947	1
ZAP70_HUMAN	P43403	1
ZFYV9_HUMAN	O95405	1
ZN217_HUMAN	O75362	1
1B44_HUMAN	P30481	2
1C07_HUMAN	P10321	2
1C15_HUMAN	Q07000	2
2AAB_HUMAN	P30154	2
2B11_HUMAN	P04229	2
2B14_HUMAN	P13760	2
2B1F_HUMAN	P01911	2
3BP1_HUMAN	Q9Y3L3	2
3BP2_HUMAN	P78314	2
41_HUMAN	P11171	2
A16L1_HUMAN	Q676U5	2
A1CF_HUMAN	Q9NQ94	2
A2MG_HUMAN	P01023	2
A4_HUMAN	P05067	2
AAKG1_HUMAN	P54619	2
AAKG3_HUMAN	Q9UGI9	2
AB1IP_HUMAN	Q7Z5R6	2
ABCA1_HUMAN	O95477	2
ABCD1_HUMAN	P33897	2
ABCD2_HUMAN	Q9UBJ2	2
ABCD3_HUMAN	P28288	2
ABCG1_HUMAN	P45844	2
ABCG5_HUMAN	Q9H222	2
ABCG8_HUMAN	Q9H221	2
ABI1_HUMAN	Q8IZP0	2
ABI2_HUMAN	Q9NYB9	2
ABI3_HUMAN	Q9P2A4	2
ABL1_HUMAN	P00519	2
ABL2_HUMAN	P42684	2
ABLM1_HUMAN	O14639	2
ACAP1_HUMAN	Q15027	2
ACHA_HUMAN	P02708	2
ACHA2_HUMAN	Q15822	2
ACHA4_HUMAN	P43681	2
ACHB2_HUMAN	P17787	2
ACHB4_HUMAN	P30926	2
ACK1_HUMAN	Q07912	2
ACTN1_HUMAN	P12814	2
ACTN2_HUMAN	P35609	2
ACTN3_HUMAN	Q08043	2
ACTN4_HUMAN	O43707	2
ACV1B_HUMAN	P36896	2
ACVL1_HUMAN	P37023	2
ACVR1_HUMAN	Q04771	2
ADAP1_HUMAN	O75689	2
ADCY2_HUMAN	Q08462	2
ADCY5_HUMAN	O95622	2
ADCY6_HUMAN	O43306	2
ADSV_HUMAN	Q9Y6U3	2
ADT3_HUMAN	P12236	2
AF1L2_HUMAN	Q8N4X5	2
AFAD_HUMAN	P55196	2
AFAP1_HUMAN	Q8N556	2
AGAP2_HUMAN	Q99490	2
AGO1_HUMAN	Q9UL18	2
AGO3_HUMAN	Q9H9G7	2
AGO4_HUMAN	Q9HCK5	2
AGRIN_HUMAN	O00468	2
AHR_HUMAN	P35869	2
AHRR_HUMAN	A9YTQ3	2
AHSA1_HUMAN	O95433	2
AIRE_HUMAN	O43918	2
AKA10_HUMAN	O43572	2
AKAP3_HUMAN	O75969	2
AKAP4_HUMAN	Q5JQC9	2
AKP13_HUMAN	Q12802	2
AKT1_HUMAN	P31749	2
AKT2_HUMAN	P31751	2
AKT3_HUMAN	Q9Y243	2
ALBU_HUMAN	P02768	2
ALK_HUMAN	Q9UM73	2
ALS2_HUMAN	Q96Q42	2
ALX1_HUMAN	Q15699	2
ALX4_HUMAN	Q9H161	2
AMBP_HUMAN	P02760	2
AMHR2_HUMAN	Q16671	2
AMPH_HUMAN	P49418	2
AMRP_HUMAN	P30533	2
ANC2_HUMAN	Q9UJX6	2
ANDR_HUMAN	P10275	2
ANFY1_HUMAN	Q9P2R3	2
ANK1_HUMAN	P16157	2
ANK2_HUMAN	Q01484	2
ANK3_HUMAN	Q12955	2
ANPRA_HUMAN	P16066	2
ANPRB_HUMAN	P20594	2
ANR28_HUMAN	O15084	2
ANXA1_HUMAN	P04083	2
ANXA2_HUMAN	P07355	2
ANXA6_HUMAN	P08133	2
AP3M1_HUMAN	Q9Y2T2	2
APAF_HUMAN	O14727	2
APBA2_HUMAN	Q99767	2
APBA3_HUMAN	O96018	2
APBB1_HUMAN	O00213	2
APBB2_HUMAN	Q92870	2
APBB3_HUMAN	O95704	2
APC2_HUMAN	O95996	2
APLP1_HUMAN	P51693	2
APLP2_HUMAN	Q06481	2
APOA_HUMAN	P08519	2
APOH_HUMAN	P02749	2
ARAP1_HUMAN	Q96P48	2
ARBK1_HUMAN	P25098	2
ARBK2_HUMAN	P35626	2
ARC1A_HUMAN	Q92747	2
ARHG1_HUMAN	Q92888	2
ARHG2_HUMAN	Q92974	2
ARHG4_HUMAN	Q9NR80	2
ARHG5_HUMAN	Q12774	2
ARHG6_HUMAN	Q15052	2
ARHG8_HUMAN	Q7Z628	2
ARHG9_HUMAN	O43307	2
ARHGB_HUMAN	O15085	2
ARHGC_HUMAN	Q9NZN5	2
ARHGI_HUMAN	Q6ZSZ5	2
ARHGJ_HUMAN	Q8IW93	2
ARI1_HUMAN	Q9Y4X5	2
ARI2_HUMAN	O95376	2
ARI4A_HUMAN	P29374	2
ARI4B_HUMAN	Q4LE39	2
ARIP4_HUMAN	Q9Y4B4	2
ARNT_HUMAN	P27540	2
ARNT2_HUMAN	Q9HBZ2	2
ARRB1_HUMAN	P49407	2
ARRB2_HUMAN	P32121	2
ARRC_HUMAN	P36575	2
ARRS_HUMAN	P10523	2
ARVC_HUMAN	O00192	2
ASAP1_HUMAN	Q9ULH1	2
ASAP2_HUMAN	O43150	2
ASAP3_HUMAN	Q8TDY4	2
ASB4_HUMAN	Q9Y574	2
ASB8_HUMAN	Q9H765	2
ASC_HUMAN	Q9ULZ3	2
ASH1L_HUMAN	Q9NR48	2
ASPM_HUMAN	Q8IZT6	2
ASPP1_HUMAN	Q96KQ4	2
ASPP2_HUMAN	Q13625	2
AT1A1_HUMAN	P05023	2
AT2A2_HUMAN	P16615	2
AT2A3_HUMAN	Q93084	2
AT7L3_HUMAN	Q14CW9	2
ATAD2_HUMAN	Q6PL18	2
ATF1_HUMAN	P18846	2
ATL4_HUMAN	Q6UY14	2
ATM_HUMAN	Q13315	2
ATN1_HUMAN	P54259	2
ATPA_HUMAN	P25705	2
ATPB_HUMAN	P06576	2
ATR_HUMAN	Q13535	2
ATRX_HUMAN	P46100	2
ATX2_HUMAN	Q99700	2
ATX3_HUMAN	P54252	2
AVR2A_HUMAN	P27037	2
AVR2B_HUMAN	Q13705	2
AXN2_HUMAN	Q9Y2T1	2
B2CL1_HUMAN	Q07817	2
B2CL2_HUMAN	Q92843	2
B2L11_HUMAN	O43521	2
BACH1_HUMAN	O14867	2
BACH2_HUMAN	Q9BYV9	2
BAG1_HUMAN	Q99933	2
BAG3_HUMAN	O95817	2
BAI1_HUMAN	O14514	2
BAIP2_HUMAN	Q9UQB8	2
BAZ1A_HUMAN	Q9NRL2	2
BAZ2A_HUMAN	Q9UIF9	2
BBS10_HUMAN	Q8TAM1	2
BCL2_HUMAN	P10415	2
BCL3_HUMAN	P20749	2
BCR_HUMAN	P11274	2
BHE40_HUMAN	O14503	2
BHE41_HUMAN	Q9C0J9	2
BIN1_HUMAN	O00499	2
BIRC1_HUMAN	Q13075	2
BIRC2_HUMAN	Q13490	2
BIRC3_HUMAN	Q13489	2
BIRC6_HUMAN	Q9NR09	2
BLK_HUMAN	P51451	2
BMAL1_HUMAN	O00327	2
BMAL2_HUMAN	Q8WYA1	2
BMP3_HUMAN	P12645	2
BMP4_HUMAN	P12644	2
BMP5_HUMAN	P22003	2
BMP6_HUMAN	P22004	2
BMP7_HUMAN	P18075	2
BMP8B_HUMAN	P34820	2
BMPER_HUMAN	Q8N8U9	2
BMX_HUMAN	P51813	2
BOP1_HUMAN	Q14137	2
BRCA2_HUMAN	P51587	2
BRD2_HUMAN	P25440	2
BRD8_HUMAN	Q9H0E9	2
BRWD1_HUMAN	Q9NSI6	2
BTBD2_HUMAN	Q9BX70	2
BTK_HUMAN	Q06187	2
C1R_HUMAN	P00736	2
C1S_HUMAN	P09871	2
C4BPA_HUMAN	P04003	2
CABP1_HUMAN	Q9NZU7	2
CAC1A_HUMAN	O00555	2
CAC1B_HUMAN	Q00975	2
CAC1C_HUMAN	Q13936	2
CAC1I_HUMAN	Q9P0X4	2
CACB3_HUMAN	P54284	2
CAD10_HUMAN	Q9Y6N8	2
CAD11_HUMAN	P55287	2
CAD12_HUMAN	P55289	2
CAD15_HUMAN	P55291	2
CAD18_HUMAN	Q13634	2
CAD24_HUMAN	Q86UP0	2
CADH2_HUMAN	P19022	2
CADH3_HUMAN	P22223	2
CADH5_HUMAN	P33151	2
CADH6_HUMAN	P55285	2
CADH7_HUMAN	Q9ULB5	2
CADH9_HUMAN	Q9ULB4	2
CALCR_HUMAN	P30988	2
CALL3_HUMAN	P27482	2
CALRL_HUMAN	Q16602	2
CAN1_HUMAN	P07384	2
CASL_HUMAN	Q14511	2
CASP1_HUMAN	P29466	2
CASP9_HUMAN	P55211	2
CASR_HUMAN	P41180	2
CBLB_HUMAN	Q13191	2
CBLC_HUMAN	Q9ULV8	2
CBPB2_HUMAN	Q96IY4	2
CBX1_HUMAN	P83916	2
CCKAR_HUMAN	P32238	2
CCNA2_HUMAN	P20248	2
CCND2_HUMAN	P30279	2
CCND3_HUMAN	P30281	2
CCNF_HUMAN	P41002	2
CCNO_HUMAN	P22674	2
CD2_HUMAN	P06729	2
CD22_HUMAN	P20273	2
CD226_HUMAN	Q15762	2
CD27_HUMAN	P26842	2
CD2AP_HUMAN	Q9Y5K6	2
CD33_HUMAN	P20138	2
CD4_HUMAN	P01730	2
CD47_HUMAN	Q08722	2
CD79A_HUMAN	P11912	2
CD79B_HUMAN	P40259	2
CD80_HUMAN	P33681	2
CDC37_HUMAN	Q16543	2
CDON_HUMAN	Q4KMG0	2
CDX2_HUMAN	Q99626	2
CDYL1_HUMAN	Q9Y232	2
CEAM5_HUMAN	P06731	2
CELF1_HUMAN	Q92879	2
CELF2_HUMAN	O95319	2
CELF3_HUMAN	Q5SZQ8	2
CENPB_HUMAN	P07199	2
CERU_HUMAN	P00450	2
CFAB_HUMAN	P00751	2
CFAH_HUMAN	P08603	2
CFLAR_HUMAN	O15519	2
CFTR_HUMAN	P13569	2
CHD1_HUMAN	O14646	2
CHD1L_HUMAN	Q86WJ1	2
CHD5_HUMAN	Q8TDI0	2
CHD6_HUMAN	Q8TD26	2
CHD7_HUMAN	Q9P2D1	2
CHD8_HUMAN	Q9HCK8	2
CHD9_HUMAN	Q3L8U1	2
CHERP_HUMAN	Q8IWX8	2
CHIN_HUMAN	P15882	2
CHIO_HUMAN	P52757	2
CHIP_HUMAN	Q9UNE7	2
CHK2_HUMAN	O96017	2
CHRD1_HUMAN	Q9UHD1	2
CIP4_HUMAN	Q15642	2
CISH_HUMAN	Q9NSE2	2
CITE2_HUMAN	Q99967	2
CLH2_HUMAN	P53675	2
CLOCK_HUMAN	O15516	2
CNKR2_HUMAN	Q8WXI2	2
CNN3_HUMAN	Q15417	2
CNOT3_HUMAN	O75175	2
CNTN1_HUMAN	Q12860	2
CNTN2_HUMAN	Q02246	2
CO2A1_HUMAN	P02458	2
CO3_HUMAN	P01024	2
CO3A1_HUMAN	P02461	2
CO4A_HUMAN	P0C0L4	2
CO4A1_HUMAN	P02462	2
CO4A2_HUMAN	P08572	2
CO4A4_HUMAN	P53420	2
CO4A5_HUMAN	P29400	2
CO4A6_HUMAN	Q14031	2
CO4B_HUMAN	P0C0L5	2
CO5A1_HUMAN	P20908	2
CO5A2_HUMAN	P05997	2
CO5A3_HUMAN	P25940	2
CO6_HUMAN	P13671	2
CO6A1_HUMAN	P12109	2
CO7_HUMAN	P10643	2
CO7A1_HUMAN	Q02388	2
CO8A1_HUMAN	P27658	2
CO9A1_HUMAN	P20849	2
CO9A2_HUMAN	Q14055	2
CO9A3_HUMAN	Q14050	2
COBA1_HUMAN	P12107	2
COCH_HUMAN	O43405	2
CODA1_HUMAN	Q5TAT6	2
COIA1_HUMAN	P39060	2
COL_HUMAN	P04118	2
COPG2_HUMAN	Q9UBF2	2
COR1A_HUMAN	P31146	2
COR1B_HUMAN	Q9BR76	2
COR1C_HUMAN	Q9ULV4	2
CORO7_HUMAN	P57737	2
COT1_HUMAN	P10589	2
COT2_HUMAN	P24468	2
CPNE1_HUMAN	Q99829	2
CPNE2_HUMAN	Q96FN4	2
CPNE4_HUMAN	Q96A23	2
CPNE6_HUMAN	O95741	2
CPSF4_HUMAN	O95639	2
CR1_HUMAN	P17927	2
CR2_HUMAN	P20023	2
CRBA1_HUMAN	P05813	2
CRBA2_HUMAN	P53672	2
CRBA4_HUMAN	P53673	2
CRBB1_HUMAN	P53674	2
CRBB2_HUMAN	P43320	2
CRBB3_HUMAN	P26998	2
CREB1_HUMAN	P16220	2
CREM_HUMAN	Q03060	2
CRFR1_HUMAN	P34998	2
CRIP2_HUMAN	P52943	2
CRKL_HUMAN	P46109	2
CRX_HUMAN	O43186	2
CRYAA_HUMAN	P02489	2
CRYAB_HUMAN	P02511	2
CSF1R_HUMAN	P07333	2
CSF3R_HUMAN	Q99062	2
CSMD2_HUMAN	Q7Z408	2
CSPG2_HUMAN	P13611	2
CTCFL_HUMAN	Q8NI51	2
CTGF_HUMAN	P29279	2
CTNA1_HUMAN	P35221	2
CTND1_HUMAN	O60716	2
CTND2_HUMAN	Q9UQB3	2
CTRO_HUMAN	O14578	2
CUL3_HUMAN	Q13618	2
CUL9_HUMAN	Q8IWT3	2
CUX1_HUMAN	P39880	2
CXA1_HUMAN	P17302	2
CXA3_HUMAN	Q9Y6H8	2
CXB2_HUMAN	P29033	2
CXCR4_HUMAN	P61073	2
CXXC1_HUMAN	Q9P0U4	2
CYH1_HUMAN	Q15438	2
CYH2_HUMAN	Q99418	2
CYH3_HUMAN	O43739	2
CYLD_HUMAN	Q9NQC7	2
DAAM1_HUMAN	Q9Y4D1	2
DAF_HUMAN	P08174	2
DAPK1_HUMAN	P53355	2
DAPP1_HUMAN	Q9UN19	2
DAZ1_HUMAN	Q9NQZ3	2
DAZ4_HUMAN	Q86SG3	2
DAZP1_HUMAN	Q96EP5	2
DC1I1_HUMAN	O14576	2
DCA10_HUMAN	Q5QP82	2
DCA11_HUMAN	Q8TEB1	2
DCAF5_HUMAN	Q96JK2	2
DCAF6_HUMAN	Q58WW2	2
DCAF7_HUMAN	P61962	2
DCAF8_HUMAN	Q5TAQ9	2
DCC_HUMAN	P43146	2
DD19B_HUMAN	Q9UMR2	2
DDX1_HUMAN	Q92499	2
DDX24_HUMAN	Q9GZR7	2
DDX27_HUMAN	Q96GQ7	2
DDX39_HUMAN	O00148	2
DDX3X_HUMAN	O00571	2
DDX4_HUMAN	Q9NQI0	2
DDX41_HUMAN	Q9UJV9	2
DDX42_HUMAN	Q86XP3	2
DDX47_HUMAN	Q9H0S4	2
DDX50_HUMAN	Q9BQ39	2
DDX54_HUMAN	Q8TDD1	2
DDX6_HUMAN	P26196	2
DESM_HUMAN	P17661	2
DESP_HUMAN	P15924	2
DFFA_HUMAN	O00273	2
DFFB_HUMAN	O76075	2
DGKD_HUMAN	Q16760	2
DGKZ_HUMAN	Q13574	2
DHX15_HUMAN	O43143	2
DHX30_HUMAN	Q7L2E3	2
DHX34_HUMAN	Q14147	2
DHX37_HUMAN	Q8IY37	2
DHX40_HUMAN	Q8IX18	2
DIAP1_HUMAN	O60610	2
DIAP2_HUMAN	O60879	2
DIDO1_HUMAN	Q9BTC0	2
DJB11_HUMAN	Q9UBS4	2
DLDH_HUMAN	P09622	2
DLG1_HUMAN	Q12959	2
DLG2_HUMAN	Q15700	2
DLG4_HUMAN	P78352	2
DLL1_HUMAN	O00548	2
DLL4_HUMAN	Q9NR61	2
DMBT1_HUMAN	Q9UGM3	2
DMD_HUMAN	P11532	2
DMWD_HUMAN	Q09019	2
DMXL2_HUMAN	Q8TDJ6	2
DNJA1_HUMAN	P31689	2
DNJA2_HUMAN	O60884	2
DNJA3_HUMAN	Q96EY1	2
DNJB1_HUMAN	P25685	2
DNJB4_HUMAN	Q9UDY4	2
DNJC2_HUMAN	Q99543	2
DNJC3_HUMAN	Q13217	2
DNJC7_HUMAN	Q99615	2
DNLI1_HUMAN	P18858	2
DNM3A_HUMAN	Q9Y6K1	2
DNM3B_HUMAN	Q9UBC3	2
DNMBP_HUMAN	Q6XZF7	2
DNMT1_HUMAN	P26358	2
DOCK3_HUMAN	Q8IZD9	2
DOCK4_HUMAN	Q8N1I0	2
DOCK5_HUMAN	Q9H7D0	2
DOK4_HUMAN	Q8TEW6	2
DP13B_HUMAN	Q8NEU8	2
DPOLZ_HUMAN	O60673	2
DPP4_HUMAN	P27487	2
DPTOR_HUMAN	Q8TB45	2
DQA2_HUMAN	P01906	2
DQB1_HUMAN	P01920	2
DRP2_HUMAN	Q13474	2
DSC1_HUMAN	Q08554	2
DSC2_HUMAN	Q02487	2
DSC3_HUMAN	Q14574	2
DSCL1_HUMAN	Q8TD84	2
DSG1_HUMAN	Q02413	2
DSG2_HUMAN	Q14126	2
DSG3_HUMAN	P32926	2
DTNA_HUMAN	Q9Y4J8	2
DTNB_HUMAN	O60941	2
DTX1_HUMAN	Q86Y01	2
DTX2_HUMAN	Q86UW9	2
DUS1_HUMAN	P28562	2
DUS10_HUMAN	Q9Y6W6	2
DUS16_HUMAN	Q9BY84	2
DUS2_HUMAN	Q05923	2
DUS4_HUMAN	Q13115	2
DUS5_HUMAN	Q16690	2
DUS6_HUMAN	Q16828	2
DUS7_HUMAN	Q16829	2
DUS8_HUMAN	Q13202	2
DUS9_HUMAN	Q99956	2
DVL1_HUMAN	O14640	2
DVL2_HUMAN	O14641	2
DVL3_HUMAN	Q92997	2
DYN1_HUMAN	Q05193	2
DYN2_HUMAN	P50570	2
DYN3_HUMAN	Q9UQ16	2
DYST_HUMAN	Q03001	2
E2AK1_HUMAN	Q9BQI3	2
E2AK2_HUMAN	P19525	2
E2AK3_HUMAN	Q9NZJ5	2
E2AK4_HUMAN	Q9P2K8	2
ECT2_HUMAN	Q9H8V3	2
EF1A1_HUMAN	P68104	2
EF2_HUMAN	P13639	2
EGFL6_HUMAN	Q8IUX8	2
EGLN_HUMAN	P17813	2
EGR1_HUMAN	P18146	2
ELAV1_HUMAN	Q15717	2
ELAV2_HUMAN	Q12926	2
ELAV3_HUMAN	Q14576	2
ELAV4_HUMAN	P26378	2
ELF5_HUMAN	Q9UKW6	2
EM55_HUMAN	Q00013	2
ENAH_HUMAN	Q8N8S7	2
EPAS1_HUMAN	Q99814	2
EPHA2_HUMAN	P29317	2
EPHA3_HUMAN	P29320	2
EPHA4_HUMAN	P54764	2
EPHA5_HUMAN	P54756	2
EPHA6_HUMAN	Q9UF33	2
EPHA7_HUMAN	Q15375	2
EPHA8_HUMAN	P29322	2
EPHB1_HUMAN	P54762	2
EPHB2_HUMAN	P29323	2
EPHB3_HUMAN	P54753	2
EPHB4_HUMAN	P54760	2
EPHB6_HUMAN	O15197	2
EPOR_HUMAN	P19235	2
EPS8_HUMAN	Q12929	2
ERBB3_HUMAN	P21860	2
ERBB4_HUMAN	Q15303	2
ERC6L_HUMAN	Q2NKX8	2
ERF3B_HUMAN	Q8IYD1	2
ERG_HUMAN	P11308	2
ERN1_HUMAN	O75460	2
ERR1_HUMAN	P11474	2
ERR3_HUMAN	P62508	2
ERRFI_HUMAN	Q9UJM3	2
ES8L1_HUMAN	Q8TE68	2
ES8L2_HUMAN	Q9H6S3	2
ES8L3_HUMAN	Q8TE67	2
ESR2_HUMAN	Q92731	2
ETS1_HUMAN	P14921	2
ETV1_HUMAN	P50549	2
ETV4_HUMAN	P43268	2
ETV5_HUMAN	P41161	2
ETV6_HUMAN	P41212	2
ETV7_HUMAN	Q9Y603	2
EVI1_HUMAN	Q03112	2
EVL_HUMAN	Q9UI08	2
EVPL_HUMAN	Q92817	2
EXT2_HUMAN	Q93063	2
EZH1_HUMAN	Q92800	2
FA11_HUMAN	P03951	2
FA12_HUMAN	P00748	2
FA5_HUMAN	P12259	2
FA8_HUMAN	P00451	2
FA9_HUMAN	P00740	2
FAK2_HUMAN	Q14289	2
FAN_HUMAN	Q92636	2
FANCM_HUMAN	Q8IYD8	2
FARP2_HUMAN	O94887	2
FAS_HUMAN	P49327	2
FBLI1_HUMAN	Q8WUP2	2
FBLN1_HUMAN	P23142	2
FBLN2_HUMAN	P98095	2
FBLN4_HUMAN	O95967	2
FBLN5_HUMAN	Q9UBX5	2
FBN1_HUMAN	P35555	2
FBN2_HUMAN	P35556	2
FBN3_HUMAN	Q75N90	2
FBP1L_HUMAN	Q5T0N5	2
FBX7_HUMAN	Q9Y3I1	2
FBXW4_HUMAN	P57775	2
FBXW5_HUMAN	Q969U6	2
FBXW9_HUMAN	Q5XUX1	2
FCSD1_HUMAN	Q86WN1	2
FCSD2_HUMAN	O94868	2
FEM1B_HUMAN	Q9UK73	2
FEN1_HUMAN	P39748	2
FER_HUMAN	P16591	2
FES_HUMAN	P07332	2
FGD1_HUMAN	P98174	2
FGD6_HUMAN	Q6ZV73	2
FGR_HUMAN	P09769	2
FHL1_HUMAN	Q13642	2
FHL2_HUMAN	Q14192	2
FHL3_HUMAN	Q13643	2
FHL5_HUMAN	Q5TD97	2
FINC_HUMAN	P02751	2
FKBP4_HUMAN	Q02790	2
FKBP5_HUMAN	Q13451	2
FKBP8_HUMAN	Q14318	2
FLI1_HUMAN	Q01543	2
FLII_HUMAN	Q13045	2
FLNA_HUMAN	P21333	2
FLNB_HUMAN	O75369	2
FLNC_HUMAN	Q14315	2
FLT3_HUMAN	P36888	2
FMNL_HUMAN	O95466	2
FMR1_HUMAN	Q06787	2
FNBP1_HUMAN	Q96RU3	2
FNBP2_HUMAN	O75044	2
FNBP4_HUMAN	Q8N3X1	2
FOXA1_HUMAN	P55317	2
FOXA2_HUMAN	Q9Y261	2
FOXA3_HUMAN	P55318	2
FRK_HUMAN	P42685	2
FSHR_HUMAN	P23945	2
FST_HUMAN	P19883	2
FSTL1_HUMAN	Q12841	2
FSTL3_HUMAN	O95633	2
FUBP1_HUMAN	Q96AE4	2
FUBP2_HUMAN	Q92945	2
FUBP3_HUMAN	Q96I24	2
FXR1_HUMAN	P51114	2
FXR2_HUMAN	P51116	2
FYN_HUMAN	P06241	2
FZD5_HUMAN	Q13467	2
G3BP1_HUMAN	Q13283	2
G3BP2_HUMAN	Q9UN86	2
GABP1_HUMAN	Q06547	2
GABPA_HUMAN	Q06546	2
GABR1_HUMAN	Q9UBS5	2
GAK_HUMAN	O14976	2
GAS7_HUMAN	O60861	2
GATA1_HUMAN	P15976	2
GATA2_HUMAN	P23769	2
GATA3_HUMAN	P23771	2
GATA4_HUMAN	P43694	2
GATA5_HUMAN	Q9BWX5	2
GATA6_HUMAN	Q92908	2
GBLP_HUMAN	P63244	2
GBRR1_HUMAN	P24046	2
GDF11_HUMAN	O95390	2
GDF5_HUMAN	P43026	2
GDF6_HUMAN	Q6KF10	2
GDF8_HUMAN	O14793	2
GEPH_HUMAN	Q9NQX3	2
GFI1B_HUMAN	Q5VTD9	2
GFPT1_HUMAN	Q06210	2
GFRA1_HUMAN	P56159	2
GFRA2_HUMAN	O00451	2
GGA1_HUMAN	Q9UJY5	2
GGA2_HUMAN	Q9UJY4	2
GGA3_HUMAN	Q9NZ52	2
GHR_HUMAN	P10912	2
GHRHR_HUMAN	Q02643	2
GIT1_HUMAN	Q9Y2X7	2
GLNA_HUMAN	P15104	2
GLR_HUMAN	P47871	2
GLUC_HUMAN	P01275	2
GPSM2_HUMAN	P81274	2
GRAP_HUMAN	Q13588	2
GRAP2_HUMAN	O75791	2
GRB10_HUMAN	Q13322	2
GRB14_HUMAN	Q14449	2
GRB7_HUMAN	Q14451	2
GRHPR_HUMAN	Q9UBQ7	2
GRIA1_HUMAN	P42261	2
GRIA2_HUMAN	P42262	2
GRIA3_HUMAN	P42263	2
GRIA4_HUMAN	P48058	2
GRID2_HUMAN	O43424	2
GRIK1_HUMAN	P39086	2
GRIK2_HUMAN	Q13002	2
GRIK3_HUMAN	Q13003	2
GRIK5_HUMAN	Q16478	2
GRIP1_HUMAN	Q9Y3R0	2
GRIP2_HUMAN	Q9C0E4	2
GRK5_HUMAN	P34947	2
GRK6_HUMAN	P43250	2
GRLF1_HUMAN	Q9NRY4	2
GRM1_HUMAN	Q13255	2
GRM4_HUMAN	Q14833	2
GRM5_HUMAN	P41594	2
GRM7_HUMAN	Q14831	2
GRP1_HUMAN	O95267	2
GRP2_HUMAN	Q7LDG7	2
GRP3_HUMAN	Q8IV61	2
GRP4_HUMAN	Q8TDF6	2
GRWD1_HUMAN	Q9BQ67	2
GSTM1_HUMAN	P09488	2
GSTM2_HUMAN	P28161	2
GSTM3_HUMAN	P21266	2
GSTM4_HUMAN	Q03013	2
GSTP1_HUMAN	P09211	2
GT2D1_HUMAN	Q9UHL9	2
HBP1_HUMAN	O60381	2
HCK_HUMAN	P08631	2
HCLS1_HUMAN	P14317	2
HCN1_HUMAN	O60741	2
HCN2_HUMAN	Q9UL51	2
HCN3_HUMAN	Q9P1Z3	2
HCN4_HUMAN	Q9Y3Q4	2
HDAC6_HUMAN	Q9UBN7	2
HEAT2_HUMAN	Q86Y56	2
HECW1_HUMAN	Q76N89	2
HELC1_HUMAN	Q8N3C0	2
HELLS_HUMAN	Q9NRZ9	2
HEM0_HUMAN	P22557	2
HEPS_HUMAN	P05981	2
HERC2_HUMAN	O95714	2
HERC3_HUMAN	Q15034	2
HERC5_HUMAN	Q9UII4	2
HERC6_HUMAN	Q8IVU3	2
HES1_HUMAN	Q14469	2
HES6_HUMAN	Q96HZ4	2
HEY1_HUMAN	Q9Y5J3	2
HEY2_HUMAN	Q9UBP5	2
HEYL_HUMAN	Q9NQ87	2
HFE_HUMAN	Q30201	2
HG2A_HUMAN	P04233	2
HGF_HUMAN	P14210	2
HGFA_HUMAN	Q04756	2
HIC1_HUMAN	Q14526	2
HIC2_HUMAN	Q96JB3	2
HIF1A_HUMAN	Q16665	2
HIF3A_HUMAN	Q9Y2N7	2
HINFP_HUMAN	Q9BQA5	2
HIP1_HUMAN	O00291	2
HLTF_HUMAN	Q14527	2
HMGA1_HUMAN	P17096	2
HMGA2_HUMAN	P52926	2
HNF1B_HUMAN	P35680	2
HNF4G_HUMAN	Q14541	2
HNF6_HUMAN	Q9UBC0	2
HNRDL_HUMAN	O14979	2
HNRGT_HUMAN	O75526	2
HNRL1_HUMAN	Q9BUJ2	2
HNRPU_HUMAN	Q00839	2
HPLN1_HUMAN	P10915	2
HS90B_HUMAN	P08238	2
HSF1_HUMAN	Q00613	2
HSP13_HUMAN	P48723	2
HSP74_HUMAN	P34932	2
HTRA1_HUMAN	Q92743	2
HUWE1_HUMAN	Q7Z6Z7	2
HXA9_HUMAN	P31269	2
HXB9_HUMAN	P17482	2
HXC9_HUMAN	P31274	2
HXD9_HUMAN	P28356	2
I10R2_HUMAN	Q08334	2
I12R2_HUMAN	Q99665	2
I20RA_HUMAN	Q9UHF4	2
IBP7_HUMAN	Q16270	2
IBTK_HUMAN	Q9P2D0	2
IDE_HUMAN	P14735	2
IF2B1_HUMAN	Q9NZI8	2
IF2B2_HUMAN	Q9Y6M1	2
IF2B3_HUMAN	O00425	2
IF2P_HUMAN	O60841	2
IFIT1_HUMAN	P09914	2
IFIT5_HUMAN	Q13325	2
IFT1B_HUMAN	Q5T764	2
IGF1R_HUMAN	P08069	2
IGF2_HUMAN	P01344	2
IGHA1_HUMAN	P01876	2
IGHG1_HUMAN	P01857	2
IGHM_HUMAN	P01871	2
IKBE_HUMAN	O00221	2
IL16_HUMAN	Q14005	2
IL1A_HUMAN	P01583	2
IL1B_HUMAN	P01584	2
IL1R1_HUMAN	P14778	2
IL2RA_HUMAN	P01589	2
IL2RG_HUMAN	P31785	2
IL31R_HUMAN	Q8NI17	2
IL3RB_HUMAN	P32927	2
ILRL1_HUMAN	Q01638	2
IMA1_HUMAN	P52294	2
IMA2_HUMAN	P52292	2
IMA3_HUMAN	O00505	2
IMA4_HUMAN	O00629	2
IMA7_HUMAN	O60684	2
IMDH2_HUMAN	P12268	2
INADL_HUMAN	Q8NI35	2
INGR1_HUMAN	P15260	2
INGR2_HUMAN	P38484	2
INHBA_HUMAN	P08476	2
INHBB_HUMAN	P09529	2
INHBC_HUMAN	P55103	2
INSM1_HUMAN	Q01101	2
INSR_HUMAN	P06213	2
IPO13_HUMAN	O94829	2
IPO5_HUMAN	O00410	2
IPO7_HUMAN	O95373	2
IPO8_HUMAN	O15397	2
IQCB1_HUMAN	Q15051	2
IQGA2_HUMAN	Q13576	2
IRAK2_HUMAN	O43187	2
IRAK3_HUMAN	Q9Y616	2
IRF3_HUMAN	Q14653	2
IRF5_HUMAN	Q13568	2
IRF7_HUMAN	Q92985	2
IRK2_HUMAN	P63252	2
ISG15_HUMAN	P05161	2
ISL1_HUMAN	P61371	2
ISL2_HUMAN	Q96A47	2
ITA1_HUMAN	P56199	2
ITA5_HUMAN	P08648	2
ITA7_HUMAN	Q13683	2
ITA9_HUMAN	Q13797	2
ITAX_HUMAN	P20702	2
ITB5_HUMAN	P18084	2
ITCH_HUMAN	Q96J02	2
ITPR1_HUMAN	Q14643	2
ITPR2_HUMAN	Q14571	2
ITPR3_HUMAN	Q14573	2
ITSN1_HUMAN	Q15811	2
ITSN2_HUMAN	Q9NZM3	2
JAG1_HUMAN	P78504	2
JAG2_HUMAN	Q9Y219	2
JAK1_HUMAN	P23458	2
JAK2_HUMAN	O60674	2
JAK3_HUMAN	P52333	2
JAM2_HUMAN	P57087	2
JARD2_HUMAN	Q92833	2
JIP1_HUMAN	Q9UQF2	2
JIP2_HUMAN	Q13387	2
JUB_HUMAN	Q96IF1	2
JUNB_HUMAN	P17275	2
KAD2_HUMAN	P54819	2
KALRN_HUMAN	O60229	2
KAP1_HUMAN	P31321	2
KAP2_HUMAN	P13861	2
KBTB7_HUMAN	Q8WVZ9	2
KCMA1_HUMAN	Q12791	2
KCNA1_HUMAN	Q09470	2
KCNA2_HUMAN	P16389	2
KCNA3_HUMAN	P22001	2
KCNA4_HUMAN	P22459	2
KCNA5_HUMAN	P22460	2
KCNB1_HUMAN	Q14721	2
KCNC1_HUMAN	P48547	2
KCND2_HUMAN	Q9NZV8	2
KCNF1_HUMAN	Q9H3M0	2
KCNG3_HUMAN	Q8TAE7	2
KCNG4_HUMAN	Q8TDN1	2
KCNH1_HUMAN	O95259	2
KCNH2_HUMAN	Q12809	2
KCNQ1_HUMAN	P51787	2
KCNQ2_HUMAN	O43526	2
KCNQ3_HUMAN	O43525	2
KCNV1_HUMAN	Q6PIU1	2
KCNV2_HUMAN	Q8TDN2	2
KDM2A_HUMAN	Q9Y2K7	2
KDM2B_HUMAN	Q8NHM5	2
KDM4A_HUMAN	O75164	2
KDM4C_HUMAN	Q9H3R0	2
KDM5A_HUMAN	P29375	2
KDM5B_HUMAN	Q9UGL1	2
KDM5C_HUMAN	P41229	2
KEAP1_HUMAN	Q14145	2
KGP1_HUMAN	Q13976	2
KGP2_HUMAN	Q13237	2
KI2L1_HUMAN	P43626	2
KI67_HUMAN	P46013	2
KIBRA_HUMAN	Q8IX03	2
KIF1B_HUMAN	O60333	2
KIF1C_HUMAN	O43896	2
KIRR1_HUMAN	Q96J84	2
KIT_HUMAN	P10721	2
KLH12_HUMAN	Q53G59	2
KLH13_HUMAN	Q9P2N7	2
KLH21_HUMAN	Q9UJP4	2
KLHL9_HUMAN	Q9P2J3	2
KPCA_HUMAN	P17252	2
KPCB_HUMAN	P05771	2
KPCD_HUMAN	Q05655	2
KPCD1_HUMAN	Q15139	2
KPCD2_HUMAN	Q9BZL6	2
KPCD3_HUMAN	O94806	2
KPCE_HUMAN	Q02156	2
KPCG_HUMAN	P05129	2
KPCL_HUMAN	P24723	2
KPCT_HUMAN	Q04759	2
KPCZ_HUMAN	Q05513	2
KRIT1_HUMAN	O00522	2
KS6A1_HUMAN	Q15418	2
KS6A2_HUMAN	Q15349	2
KS6A3_HUMAN	P51812	2
KS6A4_HUMAN	O75676	2
KS6A5_HUMAN	O75582	2
KS6A6_HUMAN	Q9UK32	2
KS6B1_HUMAN	P23443	2
KS6B2_HUMAN	Q9UBS0	2
L1CAM_HUMAN	P32004	2
LA_HUMAN	P05455	2
LAMA3_HUMAN	Q16787	2
LAMA4_HUMAN	Q16363	2
LAMB1_HUMAN	P07942	2
LAMB2_HUMAN	P55268	2
LAMB3_HUMAN	Q13751	2
LAMC1_HUMAN	P11047	2
LAMC2_HUMAN	Q13753	2
LAMC3_HUMAN	Q9Y6N6	2
LAP2A_HUMAN	P42166	2
LARP7_HUMAN	Q4G0J3	2
LASP1_HUMAN	Q14847	2
LATS1_HUMAN	O95835	2
LATS2_HUMAN	Q9NRM7	2
LEF1_HUMAN	Q9UJU2	2
LHX1_HUMAN	P48742	2
LHX2_HUMAN	P50458	2
LHX3_HUMAN	Q9UBR4	2
LHX9_HUMAN	Q9NQ69	2
LIMD1_HUMAN	Q9UGP4	2
LIMK1_HUMAN	P53667	2
LIMK2_HUMAN	P53671	2
LIMS1_HUMAN	P48059	2
LIN7A_HUMAN	O14910	2
LIN7B_HUMAN	Q9HAP6	2
LIPA1_HUMAN	Q13136	2
LIPA2_HUMAN	O75334	2
LIPA3_HUMAN	O75145	2
LIPB1_HUMAN	Q86W92	2
LIPB2_HUMAN	Q8ND30	2
LIS1_HUMAN	P43034	2
LMBL1_HUMAN	Q9Y468	2
LMBL2_HUMAN	Q969R5	2
LMNA_HUMAN	P02545	2
LMNB1_HUMAN	P20700	2
LMO3_HUMAN	Q8TAP4	2
LMO7_HUMAN	Q8WWI1	2
LMX1A_HUMAN	Q8TE12	2
LMX1B_HUMAN	O60663	2
LNX1_HUMAN	Q8TBB1	2
LNX2_HUMAN	Q8N448	2
LPP_HUMAN	Q93052	2
LPXN_HUMAN	O60711	2
LRP1_HUMAN	Q07954	2
LRP1B_HUMAN	Q9NZR2	2
LRP2_HUMAN	P98164	2
LRP8_HUMAN	Q14114	2
LRRC7_HUMAN	Q96NW7	2
LRRK2_HUMAN	Q5S007	2
LSAMP_HUMAN	Q13449	2
LTBP2_HUMAN	Q14767	2
LTBP4_HUMAN	Q8N2S1	2
LYAM1_HUMAN	P14151	2
LYAM2_HUMAN	P16581	2
LYAM3_HUMAN	P16109	2
LYST_HUMAN	Q99698	2
LZTR1_HUMAN	Q8N653	2
M3K10_HUMAN	Q02779	2
M3K11_HUMAN	Q16584	2
M3K2_HUMAN	Q9Y2U5	2
M3K3_HUMAN	Q99759	2
M3KL4_HUMAN	Q5TCX8	2
M4K1_HUMAN	Q92918	2
M4K3_HUMAN	Q8IVH8	2
M4K4_HUMAN	O95819	2
M4K5_HUMAN	Q9Y4K4	2
MABP1_HUMAN	O60336	2
MACF1_HUMAN	Q9UPN3	2
MAF_HUMAN	O75444	2
MAFB_HUMAN	Q9Y5Q3	2
MAGI1_HUMAN	Q96QZ7	2
MAGI2_HUMAN	Q86UL8	2
MAGI3_HUMAN	Q5TCQ9	2
MAP2_HUMAN	P11137	2
MARE2_HUMAN	Q15555	2
MARE3_HUMAN	Q9UPY8	2
MARK4_HUMAN	Q96L34	2
MAST1_HUMAN	Q9Y2H9	2
MAST2_HUMAN	Q6P0Q8	2
MAST3_HUMAN	O60307	2
MATK_HUMAN	P42679	2
MATN1_HUMAN	P21941	2
MATN2_HUMAN	O00339	2
MATN3_HUMAN	O15232	2
MATN4_HUMAN	O95460	2
MAZ_HUMAN	P56270	2
MBL2_HUMAN	P11226	2
MCE1_HUMAN	O60942	2
MCF2L_HUMAN	O15068	2
MCP_HUMAN	P15529	2
MCR_HUMAN	P08235	2
MDM4_HUMAN	O15151	2
MEGF6_HUMAN	O75095	2
MEP1A_HUMAN	Q16819	2
MEP1B_HUMAN	Q16820	2
MEP50_HUMAN	Q9BQA1	2
MERL_HUMAN	P35240	2
MERTK_HUMAN	Q12866	2
MET_HUMAN	P08581	2
MGAP_HUMAN	Q8IWI9	2
MICA1_HUMAN	Q8TDZ2	2
MILK1_HUMAN	Q8N3F8	2
MINT_HUMAN	Q96T58	2
MKL1_HUMAN	Q969V6	2
MLH3_HUMAN	Q9UHC1	2
MLL4_HUMAN	Q9UMN6	2
MLL5_HUMAN	Q8IZD2	2
MLTK_HUMAN	Q9NYL2	2
MMP13_HUMAN	P45452	2
MMP14_HUMAN	P50281	2
MMP2_HUMAN	P08253	2
MMP3_HUMAN	P08254	2
MMP9_HUMAN	P14780	2
MOES_HUMAN	P26038	2
MP2K5_HUMAN	Q13163	2
MPDZ_HUMAN	O75970	2
MPIP1_HUMAN	P30304	2
MPIP2_HUMAN	P30305	2
MPIP3_HUMAN	P30307	2
MPP2_HUMAN	Q14168	2
MPP3_HUMAN	Q13368	2
MPP5_HUMAN	Q8N3R9	2
MPP6_HUMAN	Q9NZW5	2
MPPA_HUMAN	Q10713	2
MPPB_HUMAN	O75439	2
MPRI_HUMAN	P11717	2
MRCKA_HUMAN	Q5VT25	2
MRCKB_HUMAN	Q9Y5S2	2
MRCKG_HUMAN	Q6DT37	2
MRP5_HUMAN	O15440	2
MS3L1_HUMAN	Q8N5Y2	2
MSH3_HUMAN	P20585	2
MSH4_HUMAN	O15457	2
MTG16_HUMAN	O75081	2
MTG8_HUMAN	Q06455	2
MTG8R_HUMAN	O43439	2
MTMR5_HUMAN	O95248	2
MY18A_HUMAN	Q92614	2
MY18B_HUMAN	Q8IUG5	2
MYB_HUMAN	P10242	2
MYBA_HUMAN	P10243	2
MYCD_HUMAN	Q8IZQ8	2
MYCL1_HUMAN	P12524	2
MYCN_HUMAN	P04198	2
MYEF2_HUMAN	Q9P2K5	2
MYF5_HUMAN	P13349	2
MYF6_HUMAN	P23409	2
MYH1_HUMAN	P12882	2
MYH14_HUMAN	Q7Z406	2
MYH2_HUMAN	Q9UKX2	2
MYH9_HUMAN	P35579	2
MYLK_HUMAN	Q15746	2
MYO10_HUMAN	Q9HD67	2
MYO15_HUMAN	Q9UKN7	2
MYO1A_HUMAN	Q9UBC5	2
MYO1B_HUMAN	O43795	2
MYO1C_HUMAN	O00159	2
MYO1D_HUMAN	O94832	2
MYO1E_HUMAN	Q12965	2
MYO3B_HUMAN	Q8WXR4	2
MYO5A_HUMAN	Q9Y4I1	2
MYO5B_HUMAN	Q9ULV0	2
MYO7A_HUMAN	Q13402	2
MYO9A_HUMAN	B2RTY4	2
MYOD1_HUMAN	P15172	2
MYOG_HUMAN	P15173	2
MYPC3_HUMAN	Q14896	2
MYPT2_HUMAN	O60237	2
MYSM1_HUMAN	Q5VVJ2	2
MYST1_HUMAN	Q9H7Z6	2
MYST2_HUMAN	O95251	2
MYST3_HUMAN	Q92794	2
MYST4_HUMAN	Q8WYB5	2
MZF1_HUMAN	P28698	2
NALP1_HUMAN	Q9C000	2
NALP2_HUMAN	Q9NX02	2
NALP3_HUMAN	Q96P20	2
NB5R3_HUMAN	P00387	2
NBR1_HUMAN	Q14596	2
NCAM1_HUMAN	P13591	2
NCAN_HUMAN	O14594	2
NCF1_HUMAN	P14598	2
NCF2_HUMAN	P19878	2
NCF4_HUMAN	Q15080	2
NCK1_HUMAN	P16333	2
NCK2_HUMAN	O43639	2
NCPR_HUMAN	P16435	2
NCS1_HUMAN	P62166	2
NDK5_HUMAN	P56597	2
NEB1_HUMAN	Q9ULJ8	2
NED4L_HUMAN	Q96PU5	2
NEDD1_HUMAN	Q8NHV4	2
NEDD4_HUMAN	P46934	2
NEGR1_HUMAN	Q7Z3B1	2
NEK8_HUMAN	Q86SG6	2
NEO1_HUMAN	Q92859	2
NFAC1_HUMAN	O95644	2
NFAC2_HUMAN	Q13469	2
NFAC4_HUMAN	Q14934	2
NFASC_HUMAN	O94856	2
NFIB_HUMAN	O00712	2
NFIC_HUMAN	P08651	2
NFIX_HUMAN	Q14938	2
NFL_HUMAN	P07196	2
NFM_HUMAN	P07197	2
NGEF_HUMAN	Q8N5V2	2
NHRF1_HUMAN	O14745	2
NHRF2_HUMAN	Q15599	2
NHRF3_HUMAN	Q5T2W1	2
NID1_HUMAN	P14543	2
NID2_HUMAN	Q14112	2
NKRF_HUMAN	O15226	2
NLRC4_HUMAN	Q9NPP4	2
NLTP_HUMAN	P22307	2
NMD3A_HUMAN	Q8TCU5	2
NMD3B_HUMAN	O60391	2
NMDE1_HUMAN	Q12879	2
NMDE2_HUMAN	Q13224	2
NMDE4_HUMAN	O15399	2
NMDZ1_HUMAN	Q05586	2
NOD1_HUMAN	Q9Y239	2
NOD2_HUMAN	Q9HC29	2
NONO_HUMAN	Q15233	2
NOP58_HUMAN	Q9Y2X3	2
NOS1_HUMAN	P29475	2
NOS2_HUMAN	P35228	2
NOS3_HUMAN	P29474	2
NOTC4_HUMAN	Q99466	2
NOV_HUMAN	P48745	2
NOXA1_HUMAN	Q86UR1	2
NOXO1_HUMAN	Q8NFA2	2
NPAS2_HUMAN	Q99743	2
NPHN_HUMAN	O60500	2
NPL4_HUMAN	Q8TAT6	2
NR1D2_HUMAN	Q14995	2
NR1I3_HUMAN	Q14994	2
NR2C1_HUMAN	P13056	2
NR2C2_HUMAN	P49116	2
NR2E1_HUMAN	Q9Y466	2
NR2F6_HUMAN	P10588	2
NR4A2_HUMAN	P43354	2
NR4A3_HUMAN	Q92570	2
NR5A2_HUMAN	O00482	2
NR6A1_HUMAN	Q15406	2
NRCAM_HUMAN	Q92823	2
NRX1A_HUMAN	Q9ULB1	2
NRX2A_HUMAN	Q9P2S2	2
NRX3A_HUMAN	Q9Y4C0	2
NSD1_HUMAN	Q96L73	2
NSD2_HUMAN	O96028	2
NSF_HUMAN	P46459	2
NSF1C_HUMAN	Q9UNZ2	2
NTRI_HUMAN	Q9P121	2
NTRK2_HUMAN	Q16620	2
NTRK3_HUMAN	Q16288	2
NUB1_HUMAN	Q9Y5A7	2
NUCL_HUMAN	P19338	2
NUP50_HUMAN	Q9UKX7	2
NXF2_HUMAN	Q9GZY0	2
OBSCN_HUMAN	Q5VST9	2
OBSL1_HUMAN	O75147	2
ODO2_HUMAN	P36957	2
OSB10_HUMAN	Q9BXB5	2
OSBL9_HUMAN	Q96SU4	2
OSBP1_HUMAN	P22059	2
OTX2_HUMAN	P32243	2
OVOL1_HUMAN	O14753	2
P52K_HUMAN	O43422	2
P55G_HUMAN	Q92569	2
P63_HUMAN	Q9H3D4	2
P73_HUMAN	O15350	2
PAAF1_HUMAN	Q9BRP4	2
PABP3_HUMAN	Q9H361	2
PABP4_HUMAN	Q13310	2
PABP5_HUMAN	Q96DU9	2
PACA_HUMAN	P18509	2
PACN1_HUMAN	Q9BY11	2
PACN2_HUMAN	Q9UNF0	2
PACN3_HUMAN	Q9UKS6	2
PAIP1_HUMAN	Q9H074	2
PAK3_HUMAN	O75914	2
PAK4_HUMAN	O96013	2
PAK6_HUMAN	Q9NQU5	2
PAK7_HUMAN	Q9P286	2
PAPOA_HUMAN	P51003	2
PAPP1_HUMAN	Q13219	2
PAR6G_HUMAN	Q9BYG4	2
PARP2_HUMAN	Q9UGN5	2
PARVB_HUMAN	Q9HBI1	2
PATZ1_HUMAN	Q9HBE1	2
PAX3_HUMAN	P23760	2
PAX6_HUMAN	P26367	2
PBX1_HUMAN	P40424	2
PBX2_HUMAN	P40425	2
PBX3_HUMAN	P40426	2
PCBP4_HUMAN	P57723	2
PD1L1_HUMAN	Q9NZQ7	2
PDGFA_HUMAN	P04085	2
PDGFB_HUMAN	P01127	2
PDIA1_HUMAN	P07237	2
PDIA3_HUMAN	P30101	2
PDIA4_HUMAN	P13667	2
PDIA6_HUMAN	Q15084	2
PDK1_HUMAN	Q15118	2
PDK2_HUMAN	Q15119	2
PDLI1_HUMAN	O00151	2
PDLI4_HUMAN	P50479	2
PDLI5_HUMAN	Q96HC4	2
PDLI7_HUMAN	Q9NR12	2
PEG3_HUMAN	Q9GZU2	2
PERI_HUMAN	P41219	2
PESC_HUMAN	O00541	2
PEX13_HUMAN	Q92968	2
PEX2_HUMAN	P28328	2
PEX3_HUMAN	P56589	2
PEX7_HUMAN	O00628	2
PGBM_HUMAN	P98160	2
PGCA_HUMAN	P16112	2
PGCB_HUMAN	Q96GW7	2
PGFRA_HUMAN	P16234	2
PGFRB_HUMAN	P09619	2
PHF8_HUMAN	Q9UPP1	2
PHIP_HUMAN	Q8WWQ0	2
PHLP1_HUMAN	O60346	2
PHLP2_HUMAN	Q6ZVD8	2
PI4KA_HUMAN	P42356	2
PIGR_HUMAN	P01833	2
PIN1_HUMAN	Q13526	2
PIR_HUMAN	O00625	2
PIT1_HUMAN	P28069	2
PITX1_HUMAN	P78337	2
PITX2_HUMAN	Q99697	2
PIWL2_HUMAN	Q8TC59	2
PIWL4_HUMAN	Q7Z3Z4	2
PK1IP_HUMAN	Q9NWT1	2
PK3CD_HUMAN	O00329	2
PK3CG_HUMAN	P48736	2
PKCB1_HUMAN	Q9ULU4	2
PKD1_HUMAN	P98161	2
PKHA1_HUMAN	Q9HB21	2
PKHA2_HUMAN	Q9HB19	2
PKHA5_HUMAN	Q9HAU0	2
PKHD1_HUMAN	P08F94	2
PKHF2_HUMAN	Q9H8W4	2
PKN1_HUMAN	Q16512	2
PKN2_HUMAN	Q16513	2
PKN3_HUMAN	Q6P5Z2	2
PLAG1_HUMAN	Q6DJT9	2
PLAP_HUMAN	Q9Y263	2
PLCB1_HUMAN	Q9NQ66	2
PLCB3_HUMAN	Q01970	2
PLCE1_HUMAN	Q9P212	2
PLD1_HUMAN	Q13393	2
PLD2_HUMAN	O14939	2
PLEC_HUMAN	Q15149	2
PLEK_HUMAN	P08567	2
PLK2_HUMAN	Q9NYY3	2
PLK3_HUMAN	Q9H4B4	2
PLMN_HUMAN	P00747	2
PLSL_HUMAN	P13796	2
PLXA1_HUMAN	Q9UIW2	2
PLXA2_HUMAN	O75051	2
PLXB1_HUMAN	O43157	2
PLXB2_HUMAN	O15031	2
PLXB3_HUMAN	Q9ULL4	2
PLXD1_HUMAN	Q9Y4D7	2
PMS1_HUMAN	P54277	2
PO2F1_HUMAN	P14859	2
PO2F2_HUMAN	P09086	2
PO2F3_HUMAN	Q9UKI9	2
PO3F1_HUMAN	Q03052	2
PO3F2_HUMAN	P20265	2
PO3F3_HUMAN	P20264	2
PO3F4_HUMAN	P49335	2
PO4F1_HUMAN	Q01851	2
PO5F1_HUMAN	Q01860	2
POC1B_HUMAN	Q8TC44	2
POLH_HUMAN	Q9Y253	2
POLI_HUMAN	Q9UNA4	2
POLK_HUMAN	Q9UBT6	2
PP6R1_HUMAN	Q9UPN7	2
PP6R2_HUMAN	O75170	2
PP6R3_HUMAN	Q5H9R7	2
PPARA_HUMAN	Q07869	2
PPARD_HUMAN	Q03181	2
PPARG_HUMAN	P37231	2
PPID_HUMAN	Q08752	2
PPIE_HUMAN	Q9UNP9	2
PPP5_HUMAN	P53041	2
PRD16_HUMAN	Q9HAZ2	2
PRDM2_HUMAN	Q13029	2
PRDM4_HUMAN	Q9UKN5	2
PRDM5_HUMAN	Q9NQX1	2
PRDX4_HUMAN	Q13162	2
PRIC1_HUMAN	Q96MT3	2
PRIC3_HUMAN	O43900	2
PRKN2_HUMAN	O60260	2
PRKRA_HUMAN	O75569	2
PROC_HUMAN	P04070	2
PROS_HUMAN	P07225	2
PROX1_HUMAN	Q92786	2
PRP17_HUMAN	O60508	2
PRP19_HUMAN	Q9UMS4	2
PRRX1_HUMAN	P54821	2
PSD4_HUMAN	Q8NDX1	2
PSMF1_HUMAN	Q92530	2
PSPC1_HUMAN	Q8WXF1	2
PTEN_HUMAN	P60484	2
PTK6_HUMAN	Q13882	2
PTN13_HUMAN	Q12923	2
PTN21_HUMAN	Q16825	2
PTN23_HUMAN	Q9H3S7	2
PTN3_HUMAN	P26045	2
PTN4_HUMAN	P29074	2
PTN6_HUMAN	P29350	2
PTPRA_HUMAN	P18433	2
PTPRB_HUMAN	P23467	2
PTPRC_HUMAN	P08575	2
PTPRE_HUMAN	P23469	2
PTPRF_HUMAN	P10586	2
PTPRG_HUMAN	P23470	2
PTPRH_HUMAN	Q9HD43	2
PTPRJ_HUMAN	Q12913	2
PTPRK_HUMAN	Q15262	2
PTPRO_HUMAN	Q16827	2
PTPRS_HUMAN	Q13332	2
PTPRT_HUMAN	O14522	2
PTPRZ_HUMAN	P23471	2
PUM2_HUMAN	Q8TB72	2
PVR_HUMAN	P15151	2
PVRL1_HUMAN	Q15223	2
PVRL2_HUMAN	Q92692	2
PVRL3_HUMAN	Q9NQS3	2
PVRL4_HUMAN	Q96NY8	2
PWP1_HUMAN	Q13610	2
PXK_HUMAN	Q7Z7A4	2
PZP_HUMAN	P20742	2
R144A_HUMAN	P50876	2
R144B_HUMAN	Q7Z419	2
RA54B_HUMAN	Q9Y620	2
RABE1_HUMAN	Q15276	2
RABX5_HUMAN	Q9UJ41	2
RADI_HUMAN	P35241	2
RADIL_HUMAN	Q96JH8	2
RAE1_HUMAN	P24386	2
RAE2_HUMAN	P26374	2
RAI14_HUMAN	Q9P0K7	2
RARA_HUMAN	P10276	2
RARB_HUMAN	P10826	2
RARG_HUMAN	P13631	2
RASA3_HUMAN	Q14644	2
RASF1_HUMAN	Q9NS23	2
RASF5_HUMAN	Q8WWW0	2
RB15B_HUMAN	Q8NDT2	2
RB40C_HUMAN	Q96S21	2
RBGP1_HUMAN	Q9Y3P9	2
RBL2_HUMAN	Q08999	2
RBM14_HUMAN	Q96PK6	2
RBM23_HUMAN	Q86U06	2
RBM28_HUMAN	Q9NW13	2
RBM4_HUMAN	Q9BWF3	2
RBM4B_HUMAN	Q9BQ04	2
RBNS5_HUMAN	Q9H1K0	2
RBP56_HUMAN	Q92804	2
RBTN2_HUMAN	P25791	2
RBY1A_HUMAN	Q15414	2
RCC1_HUMAN	P18754	2
RCC2_HUMAN	Q9P258	2
RD23A_HUMAN	P54725	2
RECQ1_HUMAN	P46063	2
RECQ4_HUMAN	O94761	2
RECQ5_HUMAN	O94762	2
RED_HUMAN	Q13123	2
REPI1_HUMAN	Q9BWE0	2
REQU_HUMAN	Q92785	2
RERE_HUMAN	Q9P2R6	2
REV1_HUMAN	Q9UBZ9	2
RFIP1_HUMAN	Q6WKZ4	2
RFIP2_HUMAN	Q7L804	2
RFIP5_HUMAN	Q9BXF6	2
RFX1_HUMAN	P22670	2
RFX2_HUMAN	P48378	2
RFX3_HUMAN	P48380	2
RFXK_HUMAN	O14593	2
RGAP1_HUMAN	Q9H0H5	2
RGL1_HUMAN	Q9NZL6	2
RGL2_HUMAN	O15211	2
RGPD5_HUMAN	Q99666	2
RGPS1_HUMAN	Q5JS13	2
RGRF1_HUMAN	Q13972	2
RGS12_HUMAN	O14924	2
RGS14_HUMAN	O43566	2
RGS3_HUMAN	P49796	2
RGS7_HUMAN	P49802	2
RGS9_HUMAN	O75916	2
RHG05_HUMAN	Q13017	2
RHG07_HUMAN	Q96QB1	2
RHG09_HUMAN	Q9BRR9	2
RHG10_HUMAN	A1A4S6	2
RHG15_HUMAN	Q53QZ3	2
RHG17_HUMAN	Q68EM7	2
RHG24_HUMAN	Q8N264	2
RHG26_HUMAN	Q9UNA1	2
RHG27_HUMAN	Q6ZUM4	2
RHG29_HUMAN	Q52LW3	2
RHG32_HUMAN	A7KAX9	2
RHG33_HUMAN	O14559	2
RHPN1_HUMAN	Q8TCX5	2
RIMS2_HUMAN	Q9UQ26	2
RIN1_HUMAN	Q13671	2
RIN2_HUMAN	Q8WYP3	2
RIPK2_HUMAN	O43353	2
RIR1_HUMAN	P23921	2
RN19A_HUMAN	Q9NV58	2
RN19B_HUMAN	Q6ZMZ0	2
RN5A_HUMAN	Q05823	2
RNF14_HUMAN	Q9UBS8	2
RO52_HUMAN	P19474	2
ROAA_HUMAN	Q99729	2
ROBO1_HUMAN	Q9Y6N7	2
ROBO2_HUMAN	Q9HCK4	2
ROCK1_HUMAN	Q13464	2
RON_HUMAN	Q04912	2
RORA_HUMAN	P35398	2
RORB_HUMAN	Q92753	2
ROS_HUMAN	P08922	2
RP3A_HUMAN	Q9Y2J0	2
[truncated: 717 more rows]
