# Supplementary material for: Prediction of scaffold proteins based on protein interaction and domain architectures
Source: BMC Bioinformatics. 2016 Jul 28;17(Suppl 6):220. doi: 10.1186/s12859-016-1079-5 (PMC4965726; doi:10.1186/s12859-016-1079-5)
Supplement: Additional file 2: — It contains results of functional enrichment using DAVID. (P-value < 0.001). (XLSX 209 kb) [file 12859_2016_1079_MOESM2_ESM.xlsx]

## Sheet: BP_ALL_FAT
Category	Term	Count	%	PValue	Genes	List Total	Pop Hits	Pop Total	Fold Enrichment	Bonferroni	Benjamini	FDR
GOTERM_BP_FAT	GO:0010604~positive regulation of macromolecule metabolic process	341	12.6343	1.82629e-51	P17275, P23193, P27540, Q14469, Q13200, P13984, O00206, P16581, Q9H7Z6, Q92530, Q13469, Q8NI51, O14793, Q00987, Q9Y5X4, O43294, P28069, Q92922, P55317, Q9UJU2, P01127, Q8WYH8, Q96J02, P27037, P28066, P35869, Q9H2K2, O00213, Q969V6, P46934, O60907, P46937, Q96QB1, Q13950, O43186, Q9UGJ0, Q9NR96, P14635, P32780, Q9UQL6, P14317, Q03052, O00712, Q07912, P55201, P01137, P62633, P23409, Q92908, P26358,…	2497	857	13528	2.1557	8.87759e-48	8.87759e-48	3.46522e-48
GOTERM_BP_FAT	GO:0006468~protein amino acid phosphorylation	280	10.3742	3.10149e-47	O60307, O75962, Q9NYL2, Q5VT25, P11137, P41240, P61073, P10398, Q9UQM7, Q9NYY3, Q38SD2, Q96Q15, P27037, Q9UJU6, Q96SB4, Q6DT37, Q13464, P16591, O43187, P20594, Q6P0Q8, P04233, P56199, O75569, Q8IVH8, Q07912, P01133, Q13554, Q13557, P01137, Q99570, P06239, Q15208, P17252, Q9NQU5, Q15303, Q12792, Q9UKE5, Q13315, P41743, Q99665, P37023, P43403, P43405, P31751, P21802, P06241, P07947, P09769, P07948,…	2497	667	13528	2.2743	1.50763e-43	7.53817e-44	5.88479e-44
GOTERM_BP_FAT	GO:0007242~intracellular signaling cascade	433	16.043	3.87019e-46	P46940, Q9Y6I7, Q8N5H7, B2RTY4, Q13574, Q16828, Q9NRJ4, Q9BYB0, O14593, Q96SB4, P98077, Q8TB45, Q13464, P46934, Q9NSE2, Q9UGJ0, P20594, P14314, P52630, Q96Q27, P14317, Q92529, Q8IVH8, P01133, Q07912, Q13202, Q9UGI9, Q5TCQ9, Q9UKE5, P13861, Q13315, P41743, O95644, P57723, Q13588, P07948, O75676, O75385, Q92918, Q8WXK4, O15211, Q8IVF5, P52757, P26583, P51587, O75582, O15350, P40763, O15085, Q13576,…	2497	1256	13528	1.86773	1.8813e-42	6.271e-43	7.34333e-43
GOTERM_BP_FAT	GO:0007167~enzyme linked receptor protein signaling pathway	173	6.40978	9.54455e-42	O75969, Q01082, Q9HAU4, Q14289, O75962, Q9UM73, P49815, Q13002, Q15797, Q99717, P02461, P84022, O14786, P54753, Q02763, O14793, O14512, Q04771, O43294, P06213, P01127, P54756, P27037, P30530, Q12913, Q8IZP0, Q16288, Q07889, P04085, P43026, P54762, P54764, Q13009, P54760, Q92529, O14640, P01133, Q8WWQ0, O14508, P01137, Q15262, P12755, O43639, P01730, P22681, Q12929, O00468, O76080, Q9UQ13, O00555,…	2497	342	13528	2.74053	4.63961e-38	1.1599e-38	1.81099e-38
GOTERM_BP_FAT	GO:0010941~regulation of cell death	302	11.1893	3.28068e-38	Q9NR80, P07437, O75962, Q9NYL2, O00206, P42773, P16885, P23396, P55211, P20936, P21580, Q8TB45, O00213, Q969V6, Q13464, Q86WB0, Q96QB1, Q96P20, O14795, P43026, P04233, Q07817, P56199, O75569, P98170, Q9UK73, Q8N5V2, O60603, P98174, Q13761, P01137, Q01955, P29466, P06239, P17252, Q05586, P13671, Q9UDY8, Q9NZN5, P35609, Q12791, Q13315, O43464, P46531, P41743, Q9UKW4, P57723, P01106, P55072, P30101,…	2497	815	13528	2.00754	1.59474e-34	3.18948e-35	6.22479e-35
GOTERM_BP_FAT	GO:0043067~regulation of programmed cell death	301	11.1523	4.0838e-38	Q9NR80, P07437, O75962, Q9NYL2, O00206, P42773, P16885, P23396, P55211, P20936, P21580, Q8TB45, O00213, Q969V6, Q13464, Q86WB0, Q96QB1, Q96P20, O14795, P43026, P04233, Q07817, P56199, O75569, P98170, Q9UK73, Q8N5V2, O60603, P98174, Q13761, P01137, Q01955, P29466, P06239, P17252, Q05586, P13671, Q9UDY8, Q9NZN5, P35609, Q12791, Q13315, O43464, P46531, P41743, Q9UKW4, P57723, P01106, P55072, P30101,…	2497	812	13528	2.00829	1.98514e-34	3.30856e-35	7.74865e-35
GOTERM_BP_FAT	GO:0042981~regulation of apoptosis	297	11.0041	2.88692e-37	Q9NR80, P07437, O75962, Q9NYL2, O00206, P42773, P23396, P55211, P20936, P21580, Q8TB45, O00213, Q969V6, Q13464, Q86WB0, Q96QB1, Q96P20, O14795, P43026, P04233, Q07817, P56199, O75569, P98170, Q9UK73, Q8N5V2, O60603, P98174, Q13761, P01137, Q01955, P29466, P06239, P17252, Q05586, P13671, Q9UDY8, Q9NZN5, P35609, Q12791, Q13315, O43464, P46531, P41743, Q9UKW4, P57723, P01106, P55072, P30101, P56597,…	2497	804	13528	2.00132	1.40333e-33	2.00476e-34	5.47767e-34
GOTERM_BP_FAT	GO:0009891~positive regulation of biosynthetic process	268	9.9296	2.95844e-37	P17275, Q14469, P27540, P23193, P13984, O00206, Q9H7Z6, Q13469, O14793, Q9Y5X4, O43294, P28069, P55317, Q92922, Q9UJU2, P01127, Q8WYH8, P35869, Q9H2K2, O00213, Q969V6, O60907, P46937, Q13950, O43186, Q9NR96, P32780, Q9UQL6, O00712, P55201, P01137, P62633, P23409, Q8TC59, Q92908, Q92794, P01730, Q05586, Q15596, Q92793, Q8NFD5, P20823, P46531, P37023, P43405, P31751, P01106, P37231, Q9H4L7, Q92786,…	2497	695	13528	2.08913	1.4381e-33	1.79762e-34	5.61337e-34
GOTERM_BP_FAT	GO:0016310~phosphorylation	295	10.93	7.64812e-37	O60307, O75962, Q9NYL2, Q5VT25, P11137, P41240, P61073, P10398, P38606, Q9UQM7, Q9NYY3, Q38SD2, Q96Q15, P22695, P27037, Q9UJU6, Q96SB4, Q6DT37, Q13464, P16591, O43187, P20594, Q6P0Q8, P04233, P56199, O75569, Q8IVH8, Q07912, P01133, Q13554, Q13557, P01137, Q99570, P06239, Q15208, P17252, Q9NQU5, Q12792, Q15303, Q9UKE5, Q13315, P41743, P37023, Q99665, P43403, P43405, P31751, P21802, P06241, P07947,…	2497	800	13528	1.99778	3.71775e-33	4.13083e-34	1.45116e-33
GOTERM_BP_FAT	GO:0010557~positive regulation of macromolecule biosynthetic process	256	9.48499	7.82778e-37	P17275, Q14469, P27540, P23193, P13984, O00206, Q9H7Z6, Q13469, O14793, Q9Y5X4, O43294, P28069, P55317, Q92922, Q9UJU2, P01127, Q8WYH8, P35869, Q9H2K2, O00213, Q969V6, O60907, P46937, Q13950, O43186, Q9NR96, P32780, Q9UQL6, O00712, P55201, P01137, P62633, P23409, Q8TC59, Q92908, Q92794, P01730, Q05586, Q15596, Q92793, Q8NFD5, P20823, P46531, P37023, P43405, P31751, P01106, P37231, Q9H4L7, P43694,…	2497	654	13528	2.12069	3.80509e-33	3.80509e-34	1.48525e-33
GOTERM_BP_FAT	GO:0031328~positive regulation of cellular biosynthetic process	263	9.74435	3.60087e-36	P17275, Q14469, P27540, P23193, P13984, O00206, Q9H7Z6, Q13469, O14793, Q9Y5X4, O43294, P28069, P55317, Q92922, Q9UJU2, P01127, Q8WYH8, P35869, Q9H2K2, O00213, Q969V6, O60907, P46937, Q13950, O43186, Q9NR96, P32780, Q9UQL6, O00712, P55201, P01137, P62633, P23409, Q8TC59, Q92908, Q92794, P01730, Q05586, Q15596, Q92793, Q8NFD5, P20823, P46531, P37023, P43405, P31751, P01106, P37231, Q9H4L7, P43694,…	2497	685	13528	2.08008	1.75038e-32	1.59126e-33	6.83232e-33
GOTERM_BP_FAT	GO:0010605~negative regulation of macromolecule metabolic process	275	10.189	1.13494e-35	Q96BD5, Q14469, Q13200, Q06546, Q15326, Q9H7Z6, Q92530, Q9UGL1, Q00987, Q9Y5X4, P55317, Q9UJU2, O60504, Q5VTD9, P23396, Q9P2D0, P28066, Q8NDT2, O00213, P46934, O60907, Q96JB3, O15226, P39880, O95983, Q13950, Q07817, Q9UQL6, O75569, Q9UKV0, O60315, P01137, P12755, P23409, Q5TAX3, P26358, Q8TC59, Q92794, P17252, Q9UKV8, Q15596, P12757, P20823, P20585, Q99436, P06756, Q96GD3, P01106, P37231, Q9Y576,…	2497	734	13528	2.02979	5.51696e-32	4.59746e-33	2.15345e-32
GOTERM_BP_FAT	GO:0006796~phosphate metabolic process	336	12.4491	1.98455e-35	O60307, O75962, Q9NYL2, Q5VT25, P11137, P41240, P61073, P10398, Q16829, Q16828, P38606, Q9UQM7, Q9NYY3, Q38SD2, Q96Q15, Q16827, Q16825, P22695, P27037, Q9UJU6, Q96SB4, Q6DT37, Q13464, P16591, O43187, P20594, Q6P0Q8, P04233, P56199, O75569, Q8IVH8, Q07912, P01133, Q13554, P01137, Q13557, Q99570, Q13202, O95248, P06239, Q15208, P17252, Q9NQU5, Q9UKE5, Q12792, Q15303, Q13315, P41743, P37023, Q99665,…	2497	973	13528	1.87086	9.64689e-32	7.42068e-33	3.7655e-32
GOTERM_BP_FAT	GO:0006793~phosphorus metabolic process	336	12.4491	1.98455e-35	O60307, O75962, Q9NYL2, Q5VT25, P11137, P41240, P61073, P10398, Q16829, Q16828, P38606, Q9UQM7, Q9NYY3, Q38SD2, Q96Q15, Q16827, Q16825, P22695, P27037, Q9UJU6, Q96SB4, Q6DT37, Q13464, P16591, O43187, P20594, Q6P0Q8, P04233, P56199, O75569, Q8IVH8, Q07912, P01133, Q13554, P01137, Q13557, Q99570, Q13202, O95248, P06239, Q15208, P17252, Q9NQU5, Q9UKE5, Q12792, Q15303, Q13315, P41743, P37023, Q99665,…	2497	973	13528	1.87086	9.64689e-32	7.42068e-33	3.7655e-32
GOTERM_BP_FAT	GO:0010942~positive regulation of cell death	189	7.00259	4.3924e-34	Q9NR80, P07437, P52701, O75962, Q9NYL2, O00291, O00206, Q96EY1, Q13002, P14780, P28562, P49810, P42773, P84022, P25054, P23396, P55211, P10415, O43521, O15519, P08575, Q14790, O00213, P50570, Q96P20, Q96QB1, Q07889, Q9NZC7, Q92870, P47712, Q99728, O14795, Q92736, Q9Y239, Q07817, Q13009, Q02779, P56199, O75569, Q9UK73, Q07890, P01589, Q8N5V2, P20749, O60603, P98174, Q13761, P01137, P01584, P29466,…	2497	435	13528	2.3539	2.13515e-30	1.52511e-31	8.33419e-31
GOTERM_BP_FAT	GO:0043068~positive regulation of programmed cell death	188	6.96554	7.43826e-34	Q9NR80, P07437, P52701, O75962, Q9NYL2, O00291, O00206, Q96EY1, Q13002, P14780, P28562, P49810, P42773, P84022, P25054, P23396, P55211, P10415, O43521, O15519, P08575, Q14790, O00213, P50570, Q96P20, Q96QB1, Q07889, Q9NZC7, Q92870, P47712, Q99728, O14795, Q92736, Q9Y239, Q07817, Q13009, Q02779, P56199, O75569, Q9UK73, Q07890, P01589, Q8N5V2, P20749, O60603, P98174, Q13761, P01137, P01584, P29466,…	2497	433	13528	2.35226	3.61574e-30	2.41049e-31	1.41134e-30
GOTERM_BP_FAT	GO:0051173~positive regulation of nitrogen compound metabolic process	246	9.11449	2.1858e-33	P17275, Q14469, P27540, P23193, P13984, Q9H7Z6, Q13469, O14793, Q9Y5X4, O43294, P28069, P55317, Q92922, Q9UJU2, P01127, Q8WYH8, P35869, Q9H2K2, O00213, Q969V6, O60907, P46937, Q13950, O43186, P32780, Q9UQL6, O00712, P55201, P01137, P62633, P23409, Q92908, Q92794, Q05586, Q15596, Q92793, Q8NFD5, P20823, P46531, P37023, P01106, P37231, Q13216, Q9H4L7, P43694, P26367, Q92786, Q8TAQ2, P14921, P41235,…	2497	644	13528	2.06949	1.06252e-29	6.64074e-31	4.14736e-30
GOTERM_BP_FAT	GO:0043065~positive regulation of apoptosis	185	6.85439	1.0806e-32	Q9NR80, P07437, P52701, O75962, Q9NYL2, O00291, O00206, Q96EY1, P14780, P28562, P49810, P42773, P84022, P25054, P23396, P55211, P10415, O43521, O15519, P08575, Q14790, O00213, P50570, Q96P20, Q96QB1, Q07889, Q9NZC7, Q92870, P47712, Q99728, O14795, Q92736, Q9Y239, Q07817, Q13009, Q02779, P56199, O75569, Q9UK73, Q07890, P01589, Q8N5V2, P20749, O60603, P98174, Q13761, P01137, P01584, P29466, Q01955,…	2497	430	13528	2.33087	5.25279e-29	3.08988e-30	2.05034e-29
GOTERM_BP_FAT	GO:0045935~positive regulation of nucleobase, nucleoside, nucleotide and nucleic acid metabolic process	238	8.81808	3.57066e-32	P17275, Q14469, P27540, P23193, P13984, Q9H7Z6, Q13469, O14793, Q9Y5X4, O43294, P28069, P55317, Q92922, Q9UJU2, P01127, Q8WYH8, P35869, Q9H2K2, O00213, Q969V6, O60907, P46937, Q13950, O43186, P32780, Q9UQL6, O00712, P55201, P01137, P62633, P23409, Q92908, Q92794, Q05586, Q15596, Q92793, Q8NFD5, P20823, P46531, P37023, P01106, P37231, Q13216, Q9H4L7, P43694, P26367, Q92786, Q8TAQ2, P14921, P41235,…	2497	624	13528	2.06637	1.7357e-28	9.64275e-30	6.775e-29
GOTERM_BP_FAT	GO:0010628~positive regulation of gene expression	226	8.37347	5.36149e-32	P17275, Q14469, P27540, P23193, P13984, Q9H7Z6, Q13469, O14793, Q8NI51, Q9Y5X4, O43294, P28069, P55317, Q92922, Q9UJU2, Q8WYH8, P35869, O00213, Q969V6, O60907, P46937, Q13950, O43186, P32780, Q9UQL6, Q03052, O00712, P55201, P01137, P62633, P23409, P26358, Q92908, Q92794, Q05586, Q15596, Q92793, Q8NFD5, P20823, P46531, P37023, P01106, P37231, Q9H4L7, P43694, P26367, Q92786, Q8TAQ2, P14921, P41235,…	2497	581	13528	2.1074	2.60622e-28	1.37169e-29	1.01729e-28
GOTERM_BP_FAT	GO:0045941~positive regulation of transcription	220	8.15117	2.39071e-31	P17275, Q14469, P27540, P23193, P13984, Q9H7Z6, Q13469, O14793, Q9Y5X4, O43294, P28069, P55317, Q92922, Q9UJU2, Q8WYH8, P35869, O00213, Q969V6, O60907, P46937, Q13950, O43186, P32780, Q9UQL6, O00712, P55201, P01137, P62633, P23409, Q92908, Q92794, Q05586, Q15596, Q92793, Q8NFD5, P20823, P46531, P37023, P01106, P37231, Q9H4L7, P43694, P26367, Q92786, Q8TAQ2, P14921, P41235, Q9UMN6, Q96L73, P26583,…	2497	564	13528	2.11329	1.16212e-27	5.81062e-29	4.53615e-28
GOTERM_BP_FAT	GO:0032268~regulation of cellular protein metabolic process	194	7.18785	8.13195e-31	P36575, Q13200, Q9NYL2, O00206, O95398, Q92530, Q8NI51, Q00987, P01127, Q9P2D0, Q9UJU6, P27037, P28066, Q04637, Q96QB1, Q9UGJ0, P14635, P14317, O60315, Q9UK73, Q07912, P01133, P01137, Q8TC59, P26358, P01730, P17252, Q9UKV8, P13861, Q99436, P10644, P06756, P63208, P43405, Q92900, P07948, Q92918, P41235, Q03468, P05198, O15350, P00533, P31749, P60228, P36894, Q09161, O43242, P36897, Q9UL18, P40306,…	2497	474	13528	2.21737	3.95294e-27	1.88235e-28	1.54296e-27
GOTERM_BP_FAT	GO:0007169~transmembrane receptor protein tyrosine kinase signaling pathway	117	4.33494	6.09759e-30	Q14289, Q9UM73, P49815, Q13002, O14786, P54753, Q02763, O14512, P06213, P01127, P54756, P30530, Q12913, Q8IZP0, Q16288, Q07889, P04085, P54762, P54764, Q13009, P54760, Q92529, O14640, P01133, Q8WWQ0, O14508, P01137, O43639, P22681, P01730, Q12929, O00468, O76080, O00555, Q9UQ13, Q15303, Q13905, Q13094, O60674, P09619, P31751, Q06124, P21802, P35916, Q14451, Q9P212, P22607, P35590, Q9Y4H2, P04049,…	2497	224	13528	2.82978	2.96404e-26	1.34729e-27	1.15696e-26
GOTERM_BP_FAT	GO:0006357~regulation of transcription from RNA polymerase II promoter	259	9.59615	1.59284e-29	Q96BD5, P17275, Q14469, P27540, P23193, Q06546, P13984, Q06547, Q15326, Q13469, Q8IZX4, Q00987, Q9Y5X4, P28069, P55317, Q92922, Q9UJU2, O60504, Q5VTD9, P35869, O00213, Q9Y6J9, P46934, O60907, P46937, P39880, O95983, Q13950, O43186, P32780, Q9UQL6, P52630, Q9UKV0, O00712, Q71F56, P01137, P62633, P12755, P23409, P26358, Q92908, Q05586, Q15596, Q92793, P12757, P20823, P10644, P46531, P01106, P37231,…	2497	727	13528	1.9301	7.74279e-26	3.36643e-27	3.02227e-26
GOTERM_BP_FAT	GO:0016568~chromatin modification	131	4.85365	1.42225e-28	Q96BD5, P51531, Q14527, Q9ULG1, Q86WJ1, Q12830, Q9H7Z6, P51532, Q96PK6, P49321, Q8TD26, Q9UGL1, Q09028, Q8NI51, P49711, Q92922, Q6PD62, Q14CW9, Q9UKL0, Q5VTD9, Q8WYH8, Q9P2D1, Q9Y4A5, P06400, Q9NQX1, Q6W2J9, O75367, Q12824, O00213, Q9Y6J9, Q9UPS6, Q9Y2K7, O95251, O95983, Q9H3R0, Q15910, Q9UQL6, Q9UKV0, Q96L91, P28370, P55201, Q8NHM5, O14646, P41229, Q9UPT9, P26358, Q92794, P54274, O75478, Q92793,…	2497	274	13528	2.59021	6.91355e-25	2.88065e-26	2.69859e-25
GOTERM_BP_FAT	GO:0051254~positive regulation of RNA metabolic process	191	7.0767	2.29181e-28	Q12906, P17275, P51531, Q14469, P23193, P27540, Q99814, P13984, Q15797, Q8IZQ8, Q99717, Q12830, P84022, P51532, P18146, Q9Y6Q9, Q13469, Q9UHV7, Q96PK6, Q13285, Q9Y5X4, O43294, P28069, P55317, P49711, Q92922, Q9UJU2, Q14CW9, P06400, P35869, Q12824, O00213, P25963, Q01196, P24864, O60907, P35680, P46937, Q13950, O43186, O15516, Q99729, P32780, Q92731, Q9UQL6, O00712, P20749, P28370, P01137, P62633,…	2497	481	13528	2.15131	1.11405e-24	4.45619e-26	4.3485e-25
GOTERM_BP_FAT	GO:0045893~positive regulation of transcription, DNA-dependent	189	7.00259	6.20035e-28	Q12906, P17275, P51531, Q14469, P23193, P27540, Q99814, P13984, Q15797, Q8IZQ8, Q99717, Q12830, P84022, P51532, P18146, Q9Y6Q9, Q13469, Q9UHV7, Q96PK6, Q13285, Q9Y5X4, O43294, P28069, P55317, P49711, Q92922, Q9UJU2, Q14CW9, P06400, P35869, Q12824, O00213, P25963, Q01196, P24864, O60907, P35680, P46937, Q13950, O43186, O15516, Q99729, P32780, Q92731, Q9UQL6, O00712, P20749, P28370, P01137, P62633,…	2497	477	13528	2.14664	3.01399e-24	1.15923e-25	1.17646e-24
GOTERM_BP_FAT	GO:0044093~positive regulation of molecular function	217	8.04001	2.70943e-27	Q13200, Q13574, Q9NYL2, P04118, O00206, P16581, P61073, Q08462, Q92530, P16885, Q9UQM7, P23396, P01127, P55211, P28066, Q9UJU6, Q96P20, Q96QB1, O43187, Q9NSE2, Q9UGJ0, P14635, P04233, Q9UQL6, P56199, O60315, P01133, O60603, P01137, Q01955, P12755, P06239, P01730, P13671, Q9UDY8, P13861, P20585, Q99436, P10644, Q9UKW4, P63208, P43405, P01106, P55072, Q9P212, Q14833, Q92918, Q13972, Q96P48, Q03468,…	2497	586	13528	2.00621	1.31705e-23	4.87797e-25	5.14089e-24
GOTERM_BP_FAT	GO:0007243~protein kinase cascade	157	5.81697	5.28844e-27	O60500, P08567, Q8N5H7, Q14289, Q15654, Q9NYL2, P49815, O00206, Q15797, P61073, O15524, P49796, Q16828, Q9BYB0, P06213, P98161, Q9UJU6, P15056, Q96SB4, P51451, Q13153, P08575, O60602, P25963, Q6Q0C0, O43187, Q9UGJ0, Q9NR96, P04233, P14314, Q02779, P52630, P56199, Q8IVH8, Q9BRG2, P01133, P20749, Q9BY84, O60603, O14508, P01584, Q13202, Q9UGI9, Q15208, P17252, O14920, Q9Y4G8, P35228, Q9UDY8, Q9UKE5,…	2497	370	13528	2.29886	2.57071e-23	9.18111e-25	1.00343e-23
GOTERM_BP_FAT	GO:0007049~cell cycle	265	9.81845	6.09105e-27	P07437, Q13200, O75351, Q9Y3P9, Q9NYL2, Q13472, P43034, Q15326, P42773, O43175, Q9NTJ3, Q92530, Q8IZX4, Q09028, Q8NI51, Q00987, Q9UQM7, Q9NYY3, P98161, Q5VTD9, P28066, Q9NQX1, P35869, O00213, Q86WB0, P23258, P14635, Q8IUX8, O60216, Q13554, Q13557, P01137, Q53HL2, Q9BRX2, Q8TC59, O60934, Q99436, Q13315, O95644, Q8NHV4, Q13098, P63208, O43463, P01106, P57723, Q9H5I1, Q92900, Q99543, Q96P48, P09884,…	2497	776	13528	1.85012	2.96086e-23	1.02099e-24	1.15572e-23
GOTERM_BP_FAT	GO:0031399~regulation of protein modification process	134	4.9648	1.63505e-26	P36575, P24385, Q13200, Q14289, Q9NYL2, Q12834, Q96EY1, O00206, P49810, O95398, O15524, O00487, Q92530, Q8NI51, P06213, P01127, Q9P2D0, P28066, Q9UJU6, P10415, P27037, Q8WZA2, Q13153, P08575, Q96QB1, P04085, Q9UGJ0, P14635, Q02779, P14317, Q15008, Q9UK73, O60315, P01133, Q07912, P01137, P01584, P26358, P01730, P17252, P13861, P10644, Q99436, O60674, P09619, P56524, P63208, Q5S007, P43405, P42345,…	2497	295	13528	2.46092	7.94799e-23	2.64933e-24	3.10236e-23
GOTERM_BP_FAT	GO:0006461~protein complex assembly	191	7.0767	2.51068e-25	P07437, P19474, Q71U36, O60610, Q14289, P19022, P13984, O00291, P49815, Q13002, O14787, Q8IWY4, Q15797, O60711, Q86UR5, P84022, Q9UHV7, Q8IZX4, Q00987, P16389, P54619, P25054, Q8TBB1, P06213, Q8TEQ6, P28067, O00401, P15056, O14910, Q14790, Q9Y6J9, Q00059, Q8TEX9, P23258, Q96P20, O14795, P19388, P19387, Q9Y239, P32780, P53041, P23921, Q15599, P04233, P21579, P56270, O75563, O14640, P01137, Q9H4B7,…	2497	505	13528	2.04907	1.22044e-21	3.9369e-23	4.76378e-22
GOTERM_BP_FAT	GO:0070271~protein complex biogenesis	191	7.0767	2.51068e-25	P07437, P19474, Q71U36, O60610, Q14289, P19022, P13984, O00291, P49815, Q13002, O14787, Q8IWY4, Q15797, O60711, Q86UR5, P84022, Q9UHV7, Q8IZX4, Q00987, P16389, P54619, P25054, Q8TBB1, P06213, Q8TEQ6, P28067, O00401, P15056, O14910, Q14790, Q9Y6J9, Q00059, Q8TEX9, P23258, Q96P20, O14795, P19388, P19387, Q9Y239, P32780, P53041, P23921, Q15599, P04233, P21579, P56270, O75563, O14640, P01137, Q9H4B7,…	2497	505	13528	2.04907	1.22044e-21	3.9369e-23	4.76378e-22
GOTERM_BP_FAT	GO:0051276~chromosome organization	185	6.85439	4.80057e-25	Q96BD5, Q96EE3, P51531, Q14527, Q9ULG1, P52701, Q86WJ1, P49917, Q12830, Q9NTJ3, Q9H7Z6, P51532, Q96PK6, P49321, Q8TD26, Q9UGL1, Q09028, Q8NI51, P35251, P25054, P49711, Q92922, Q14CW9, Q6PD62, Q9UQE7, Q9UKL0, Q5VTD9, Q8WYH8, Q9Y4A5, Q9P2D1, P06400, Q9NQX1, Q6W2J9, O75367, Q92878, Q12824, O00213, Q9Y6J9, Q9UPS6, Q9Y2K7, O95983, O95251, Q9H3R0, Q15910, Q9UKV3, Q9UQL6, Q9Y232, Q9UKV0, Q14683, Q96L91,…	2497	485	13528	2.06655	2.33356e-21	7.29237e-23	9.10866e-22
GOTERM_BP_FAT	GO:0042127~regulation of cell proliferation	261	9.67025	2.07154e-24	Q14469, P27540, P41240, P42773, O14786, Q09028, Q00987, Q9Y5X4, O43294, P28069, P01127, Q8WYH8, Q96J02, Q96QB1, Q13950, P17787, P46087, Q07817, O15230, O75569, P14317, O75563, O00712, P01133, Q13761, Q13557, P01137, Q01955, P62633, P12755, Q92796, P17252, O60934, Q15303, P46531, Q99665, P37023, P43403, P43405, P21802, P09486, P07942, P01106, P37231, P07948, Q92786, P43694, P26367, P14921, P41235,…	2497	787	13528	1.79672	1.00698e-20	3.05145e-22	3.93057e-21
GOTERM_BP_FAT	GO:0010033~response to organic substance	244	9.04039	3.46568e-24	P17275, Q15477, O75351, O00206, P16581, Q08462, O14793, P16885, Q9UJU2, P01127, O43187, P17787, Q07817, P30926, Q9UQL6, O75569, P14317, Q9UKV0, O60603, P01137, P29466, Q01955, Q5TAX3, P43681, P01730, P17252, Q9UDY4, Q9UKV8, Q05586, P09871, Q9UDY2, Q9UDY8, Q15303, P09874, P13861, P20823, Q12791, P10644, P13569, P41743, Q99665, P31751, P06241, P01106, P37231, Q13217, P55072, P07948, P35613, P41235,…	2497	721	13528	1.83345	1.68467e-20	4.95491e-22	6.57582e-21
GOTERM_BP_FAT	GO:0022402~cell cycle process	203	7.5213	1.10993e-23	P07437, Q13200, Q9NYL2, Q13472, P43034, O43175, P42773, Q9NTJ3, Q92530, Q8IZX4, Q00987, Q9UQM7, P98161, Q5VTD9, P28066, O00213, Q86WB0, P23258, P14635, O60216, Q13554, Q13557, P01137, Q53HL2, Q8TC59, O60934, Q99436, Q13315, O95644, P63208, Q8NHV4, P01106, P57723, Q9H5I1, Q99543, Q96P48, P09884, Q7Z460, P41002, P51587, O15350, P00533, P31749, O43242, Q9NQS7, P36896, P40306, Q9NNW5, O15355, Q99741,…	2497	565	13528	1.94654	5.39538e-20	1.54154e-21	2.106e-20
GOTERM_BP_FAT	GO:0009890~negative regulation of biosynthetic process	204	7.55835	3.05495e-23	Q96BD5, Q14469, Q06546, Q15326, Q9H7Z6, Q9UGL1, Q00987, Q9Y5X4, P55317, Q9UJU2, Q5VTD9, P01127, O60504, Q8NDT2, O00213, O60907, P46934, Q96JB3, O15226, P39880, Q13950, O95983, Q9UQL6, Q9UKV0, O60315, P01137, P23409, P12755, P26358, Q92794, P17252, Q15596, Q9UKV8, P12757, P20823, P06756, Q96GD3, P37231, Q9Y576, Q14831, Q01826, Q92786, Q8TAQ2, P13056, Q96L73, P26583, P51587, P19883, Q8TBC4, P40763,…	2497	573	13528	1.92882	1.48501e-19	4.12503e-21	5.79648e-20
GOTERM_BP_FAT	GO:0010558~negative regulation of macromolecule biosynthetic process	197	7.299	3.90958e-23	Q96BD5, Q14469, Q06546, Q15326, Q9H7Z6, Q9UGL1, Q00987, Q9Y5X4, P55317, Q9UJU2, Q5VTD9, O60504, Q8NDT2, O00213, O60907, P46934, Q96JB3, O15226, P39880, Q13950, O95983, Q9UQL6, Q9UKV0, O60315, P01137, P23409, P12755, P26358, Q92794, P17252, Q15596, Q9UKV8, P12757, P20823, P06756, Q96GD3, P37231, Q9Y576, Q01826, Q92786, Q8TAQ2, P13056, Q96L73, P26583, P51587, P19883, Q8TBC4, P40763, P60228, Q9UL18,…	2497	547	13528	1.95116	1.90045e-19	5.13634e-21	7.41807e-20
GOTERM_BP_FAT	GO:0045449~regulation of transcription	660	24.4535	4.10563e-23	P27540, P13984, Q13469, Q8IYH5, Q9UGL1, Q8NI51, Q9NRJ4, P28069, Q92922, Q13568, Q5VTD9, O14593, Q9P2D1, Q9Y4A5, Q8NDT2, O75362, Q00059, Q01101, Q9Y6J9, Q969V6, P46934, Q5VWG9, O15226, P46937, Q96P20, O95983, P55199, P32780, Q01543, P52630, P14317, Q71F56, Q13761, P01137, P12755, Q00403, Q92908, Q96BV0, O75478, Q05586, Q8TAP4, O75475, P12757, Q9UBW7, Q92800, O95644, O75081, P01106, Q9H5I1, P37231,…	2497	2601	13528	1.37473	1.99575e-19	5.25197e-21	7.79007e-20
GOTERM_BP_FAT	GO:0031327~negative regulation of cellular biosynthetic process	200	7.41015	7.10045e-23	Q96BD5, Q14469, Q06546, Q15326, Q9H7Z6, Q9UGL1, Q00987, Q9Y5X4, P55317, Q9UJU2, Q5VTD9, P01127, O60504, Q8NDT2, O60907, P46934, Q96JB3, O15226, P39880, Q13950, O95983, Q9UQL6, Q9UKV0, O60315, P01137, P23409, P12755, P26358, Q92794, P17252, Q15596, Q9UKV8, P12757, P20823, Q96GD3, P37231, Q9Y576, Q14831, Q01826, Q92786, Q8TAQ2, P13056, Q96L73, P26583, P51587, P19883, Q8TBC4, P40763, P60228, Q9UL18,…	2497	561	13528	1.93144	3.45153e-19	8.85007e-21	1.34725e-19
GOTERM_BP_FAT	GO:0010629~negative regulation of gene expression	185	6.85439	8.05161e-23	Q96BD5, Q12906, Q99816, P51531, Q14469, Q9HAU4, Q06546, P54259, Q9UPN9, Q15797, Q15326, Q12830, P84022, Q9H7Z6, P51532, P18146, P56545, Q9UGL1, Q00987, Q9Y5X4, P55317, P49711, Q9UJU2, P06213, Q8WYQ5, O60504, Q5VTD9, Q9UBP5, P06400, Q6W2J9, Q8NDT2, P46934, O60907, Q96JB3, P39880, O15226, O95983, Q13950, Q99729, Q07817, O14503, Q15911, Q02779, Q9UQL6, O75569, Q9UKV0, O60315, P20749, Q92879, P01137,…	2497	504	13528	1.98864	3.91389e-19	9.78472e-21	1.52772e-19
GOTERM_BP_FAT	GO:0045944~positive regulation of transcription from RNA polymerase II promoter	149	5.52056	8.33738e-23	P17275, P51531, Q14469, P23193, P27540, Q99814, P13984, Q15797, Q8IZQ8, Q99717, P84022, P51532, P18146, Q9UHV7, Q96PK6, Q13469, Q13285, Q9Y5X4, P28069, P55317, Q9UJU2, P06400, P35869, Q12824, O00213, P25963, Q01196, O60907, P46937, P35680, Q13950, O43186, O15516, P32780, Q92731, Q9UQL6, O00712, P20749, P01137, P62633, Q03112, Q92908, P12956, P17482, O00468, Q15596, Q05586, P43354, Q92793, P35222,…	2497	371	13528	2.17584	4.0528e-19	9.88488e-21	1.58194e-19
GOTERM_BP_FAT	GO:0043085~positive regulation of catalytic activity	189	7.00259	9.78136e-23	P24385, P08567, Q13200, P52701, Q13574, Q14289, Q9NYL2, P04118, O00291, Q12834, P49815, Q96EY1, P16581, P61073, P49810, P84022, Q08462, O00487, Q92530, Q14896, P54619, P06213, P01127, P23396, P55211, P28066, P10415, Q9UJU6, Q13153, P08575, Q02643, P02749, Q6Q0C0, Q9Y6T7, Q96P20, Q96QB1, Q9NSE2, Q9UGJ0, Q9Y239, P14635, P04233, Q02779, P56199, Q15008, O60315, P01133, P01137, P01584, Q01955, P06239,…	2497	520	13528	1.96913	4.75472e-19	1.13208e-20	1.85592e-19
GOTERM_BP_FAT	GO:0042325~regulation of phosphorylation	174	6.44683	2.04839e-22	P36575, P24385, Q13574, Q14289, Q9NYL2, P49815, O00206, Q96EY1, P61073, P49810, P42773, O95398, Q08462, O15524, P49796, Q16828, P54619, P25054, P06213, P01127, Q9P2D0, P27037, P10415, Q9UJU6, P06400, Q16543, Q8TB45, Q8WZA2, Q13153, P08575, Q6Q0C0, Q9Y6T7, P04085, Q9NSE2, Q9UGJ0, Q99728, P32780, P04233, Q02779, P56199, P14317, O14640, O60315, P01133, Q07912, Q9BY84, P01137, P01584, Q13202, O43639,…	2497	466	13528	2.02292	9.95721e-19	2.31563e-20	3.88663e-19
GOTERM_BP_FAT	GO:0019220~regulation of phosphate metabolic process	179	6.63209	2.12971e-22	P36575, P24385, P08567, Q13574, Q14289, Q9NYL2, Q5H9R7, P49815, O00206, Q96EY1, P61073, P49810, P42773, P84022, O95398, Q08462, O15524, P49796, Q16828, P54619, P25054, P06213, P01127, Q9P2D0, P27037, P10415, Q9UJU6, P06400, Q16543, Q8TB45, Q8WZA2, Q13153, P08575, Q6Q0C0, Q9Y6T7, Q96QB1, P04085, Q9NSE2, Q9UGJ0, Q99728, P32780, P04233, Q02779, P56199, P14317, O14640, O60315, P01133, Q07912, Q9BY84,…	2497	485	13528	1.99952	1.03525e-18	2.35285e-20	4.04094e-19
GOTERM_BP_FAT	GO:0051174~regulation of phosphorus metabolic process	179	6.63209	2.12971e-22	P36575, P24385, P08567, Q13574, Q14289, Q9NYL2, Q5H9R7, P49815, O00206, Q96EY1, P61073, P49810, P42773, P84022, O95398, Q08462, O15524, P49796, Q16828, P54619, P25054, P06213, P01127, Q9P2D0, P27037, P10415, Q9UJU6, P06400, Q16543, Q8TB45, Q8WZA2, Q13153, P08575, Q6Q0C0, Q9Y6T7, Q96QB1, P04085, Q9NSE2, Q9UGJ0, Q99728, P32780, P04233, Q02779, P56199, P14317, O14640, O60315, P01133, Q07912, Q9BY84,…	2497	485	13528	1.99952	1.03525e-18	2.35285e-20	4.04094e-19
GOTERM_BP_FAT	GO:0016071~mRNA metabolic process	146	5.40941	1.67755e-21	P26378, P52597, Q9HAU5, P13984, O95319, P23246, Q01081, Q15717, O95453, Q96PK6, P05455, O43390, O00148, O75554, O60508, Q96Q15, Q8TEQ6, P61978, Q00839, Q9BUJ2, O60506, Q96SB4, P08579, Q9Y3F4, Q8NDT2, P22626, Q9UKF6, P17844, Q05823, P19388, P19387, P11940, Q14683, Q53GS9, Q92879, Q13148, Q15459, P38159, Q9H361, Q8WWY3, P33240, Q7L014, Q9UKV8, P40692, Q96FV9, Q9H074, P30876, Q92989, Q8TCS8, Q8WU68,…	2497	370	13528	2.1378	8.15455e-18	1.81212e-19	3.18299e-18
GOTERM_BP_FAT	GO:0065003~macromolecular complex assembly	222	8.22527	3.35078e-21	P07437, P19474, O60610, P13984, O14787, Q8IWY4, O60711, Q86UR5, Q8IZX4, Q00987, P16389, Q8TBB1, Q8TEQ6, P28067, O00401, O75367, Q9Y6J9, Q00059, P23258, Q96P20, P19388, O14795, P19387, P32780, P23921, Q15599, P04233, P21579, O75563, Q15459, P01137, O00410, P21941, P12755, Q00403, Q01813, Q8WWY3, Q92794, Q92793, Q9UDY8, P12757, P35609, P43405, P01106, Q9H4L7, P55072, P42768, Q9BUQ8, P14923, P62380,…	2497	665	13528	1.80862	1.62881e-17	3.5409e-19	6.3578e-18
GOTERM_BP_FAT	GO:0051247~positive regulation of protein metabolic process	109	4.03853	3.5633e-21	P24385, Q13200, Q13144, Q14289, Q12834, Q96EY1, O00206, Q92530, O00487, Q00987, P25054, P06213, Q96J02, P10415, P27037, P28066, P25963, P46934, Q96QB1, Q9UGJ0, Q99728, P14635, P14317, Q15008, Q07912, P20749, P01137, P01584, Q8TC59, P26358, P01730, P17252, Q99436, O60674, P17301, P17302, P63208, P56524, Q5S007, P43405, P42345, P12644, Q86SG3, P12643, P07948, P62701, Q13133, P40189, P31749, P36894,…	2497	243	13528	2.43016	1.73212e-17	3.68536e-19	6.76103e-18
GOTERM_BP_FAT	GO:0043933~macromolecular complex subunit organization	233	8.63283	3.70512e-21	P07437, P19474, O60610, P13984, O14787, Q8IWY4, O60711, Q86UR5, Q8IZX4, Q00987, P16389, Q8TBB1, Q8TEQ6, P28067, O00401, O75367, Q9Y6J9, Q00059, P23258, Q96P20, P19388, O14795, P19387, P32780, P04233, P23921, Q15599, P21579, O75563, Q15459, P01137, O00410, P21941, P12755, Q00403, Q01813, Q8WWY3, Q92794, Q92793, Q9UDY8, P12757, P35609, P43405, P01106, Q9H4L7, P55072, P42768, Q9BUQ8, P14923, P62380,…	2497	710	13528	1.77792	1.80106e-17	3.7522e-19	7.03012e-18
GOTERM_BP_FAT	GO:0006325~chromatin organization	146	5.40941	1.74605e-20	Q96BD5, P51531, Q14527, Q9ULG1, Q86WJ1, Q12830, Q9H7Z6, P51532, Q96PK6, P49321, Q8TD26, Q9UGL1, Q09028, Q8NI51, P49711, Q92922, Q14CW9, Q6PD62, Q9UKL0, Q5VTD9, Q8WYH8, Q9P2D1, Q9Y4A5, P06400, Q9NQX1, Q6W2J9, O75367, Q12824, O00213, Q9Y6J9, Q9UPS6, Q9Y2K7, O95251, O95983, Q9H3R0, Q15910, Q9UQL6, Q9Y232, Q9UKV0, Q96L91, P28370, P55201, Q8NHM5, O14646, P41229, Q9UPT9, P26358, Q92794, P54274, O75478,…	2497	378	13528	2.09255	8.48755e-17	1.73215e-18	3.31297e-17
GOTERM_BP_FAT	GO:0051094~positive regulation of developmental process	118	4.37199	1.77959e-20	P17275, P27540, P49917, Q15797, O15031, Q99717, P84022, Q04771, P25054, O43294, P55317, P06213, Q9UBP5, P28067, P10415, P27037, P06400, P08575, P24864, Q01196, Q16288, Q13950, P47712, O43186, P43026, P04233, Q13009, Q15911, Q9UKV3, Q9UKV0, Q9NR12, P01589, P01137, P01584, Q92888, Q92908, P12956, P17252, Q9Y6U3, P61812, P35222, P46531, P15172, P10586, O60674, P43403, P43405, P37231, P12644, P12643,…	2497	278	13528	2.2996	8.6506e-17	1.73012e-18	3.37662e-17
GOTERM_BP_FAT	GO:0045934~negative regulation of nucleobase, nucleoside, nucleotide and nucleic acid metabolic process	181	6.70619	2.605e-20	Q96BD5, Q12906, Q99816, P51531, Q14469, P52701, Q9HAU4, Q06546, P54259, Q9UPN9, Q15326, Q12830, P84022, Q9H7Z6, P51532, P18146, P56545, Q9UGL1, Q00987, Q9Y5X4, P55317, P49711, Q9UJU2, O60504, Q5VTD9, P23396, Q9UBP5, P06400, Q6W2J9, Q8NDT2, P46934, O60907, Q96JB3, P39880, O15226, O95983, Q13950, Q99728, Q99729, O14503, Q15911, Q02779, Q9UQL6, Q9UKV0, O60315, P20749, P01137, Q15262, P12755, O15151,…	2497	512	13528	1.91524	1.26629e-16	2.48292e-18	4.94275e-17
GOTERM_BP_FAT	GO:0012502~induction of programmed cell death	129	4.77955	7.12979e-20	Q9NR80, P07437, P52701, O75962, O00291, Q13002, P49810, P42773, P84022, P23396, O43521, O15519, Q14790, Q96P20, Q96QB1, Q07889, Q9NZC7, O14795, Q92736, Q9Y239, Q13009, Q02779, O75569, Q9UK73, Q07890, Q8N5V2, O60603, P20749, P98174, Q13761, P01137, Q01955, P29466, P06239, P54274, P17252, O00273, P40692, P13671, Q9NZN5, O43464, Q13315, Q9UKW4, O60674, P01106, P57723, O14827, Q13114, Q92785, P43146,…	2497	321	13528	2.17721	3.46579e-16	6.66498e-18	1.35281e-16
GOTERM_BP_FAT	GO:0051172~negative regulation of nitrogen compound metabolic process	181	6.70619	1.33108e-19	Q96BD5, Q12906, Q99816, P51531, Q14469, P52701, Q9HAU4, Q06546, P54259, Q9UPN9, Q15326, Q12830, P84022, Q9H7Z6, P51532, P18146, P56545, Q9UGL1, Q00987, Q9Y5X4, P55317, P49711, Q9UJU2, O60504, Q5VTD9, P23396, Q9UBP5, P06400, Q6W2J9, Q8NDT2, P46934, O60907, Q96JB3, P39880, O15226, O95983, Q13950, Q99728, Q99729, O14503, Q15911, Q02779, Q9UQL6, Q9UKV0, O60315, P20749, P01137, Q15262, P12755, O15151,…	2497	519	13528	1.88941	6.47037e-16	1.22082e-17	2.5256e-16
GOTERM_BP_FAT	GO:0006917~induction of apoptosis	128	4.7425	1.58509e-19	Q9NR80, P07437, P52701, O75962, O00291, P49810, P42773, P84022, P23396, O43521, O15519, Q14790, Q96P20, Q96QB1, Q07889, Q9NZC7, O14795, Q92736, Q9Y239, Q13009, Q02779, O75569, Q9UK73, Q07890, Q8N5V2, O60603, P20749, P98174, Q13761, P01137, Q01955, P29466, P06239, P54274, P17252, O00273, P40692, P13671, Q9NZN5, O43464, Q13315, Q9UKW4, O60674, P01106, P57723, O14827, Q13114, Q92785, P43146, Q13972,…	2497	320	13528	2.16708	7.70511e-16	1.42687e-17	3.00756e-16
GOTERM_BP_FAT	GO:0044265~cellular macromolecule catabolic process	231	8.55873	3.31474e-19	Q9Y6I7, Q969U6, Q13200, P78549, Q01831, Q9UKT8, Q92530, Q04323, Q00987, Q9NRJ4, P49792, O43294, Q8TBB1, Q96Q15, Q96J02, P28066, P21580, Q9BSL1, Q86WB0, O60907, P46934, Q9P2N7, Q9Y2K7, Q9Y2K6, Q9NSE2, P14635, P32780, Q96Q27, P98170, Q9UK73, Q5TAX3, P22681, Q9UDY8, Q99436, Q13315, O76075, O75674, Q9NT62, P63208, P01106, P22674, Q9Y575, Q92900, P55072, Q9Y576, Q969H0, Q9Y574, O15205, P51784, P61086,…	2497	725	13528	1.72619	1.6113e-15	2.92963e-17	6.28943e-16
GOTERM_BP_FAT	GO:0032270~positive regulation of cellular protein metabolic process	102	3.77918	6.00168e-19	P24385, Q13200, Q13144, Q14289, Q12834, O00206, Q96EY1, O00487, Q92530, Q00987, P06213, P27037, P10415, P28066, P25963, Q96QB1, Q9UGJ0, P14635, P14317, Q15008, Q07912, P20749, P01137, P01584, Q8TC59, P26358, P01730, P17252, Q99436, P17301, O60674, P63208, P56524, P43405, Q5S007, P42345, P12644, Q86SG3, P12643, P62701, P07948, Q13133, P40189, P31749, P36894, P36897, O43242, Q13042, P40306, Q5HYK7,…	2497	233	13528	2.3717	2.91742e-15	5.20967e-17	1.13876e-15
GOTERM_BP_FAT	GO:0051252~regulation of RNA metabolic process	475	17.5991	6.47984e-19	P27540, P13984, Q13469, Q9UGL1, Q9NRJ4, P28069, Q92922, Q00839, Q13568, Q5VTD9, Q96SB4, Q8NDT2, Q00059, Q9Y6J9, P46934, P46937, O95983, P32780, Q01543, P52630, P14317, Q71F56, Q13761, P01137, P12755, Q00403, Q92908, Q05586, P12757, O95644, P01106, O75081, P37231, Q8IWI9, O75676, Q8TAQ2, P14921, Q13330, P13056, Q96L73, P26583, P51587, O75582, O15350, P52657, P81133, P40763, O15085, P14373, P41182,…	2497	1813	13528	1.41942	3.14985e-15	5.52605e-17	1.22949e-15
GOTERM_BP_FAT	GO:0000278~mitotic cell cycle	140	5.18711	9.21231e-19	O95067, Q96EE3, P24385, P07437, Q13200, Q12834, P43034, P42773, Q9NTJ3, O00487, Q92530, Q00987, Q04771, P25054, Q9UQM7, Q9NYY3, Q9UQE7, Q5VTD9, P10415, P28066, P06400, Q9NQX1, P05556, P50570, P24864, Q86WB0, P20248, Q2NKX8, P14635, P53041, O60216, Q8TD19, Q14683, Q15008, Q13554, Q13148, Q13557, Q53HL2, P54274, P54132, Q99436, Q9NRM7, P28340, O95644, Q86U86, P63208, Q8NHV4, O75122, P15170, Q99543,…	2497	370	13528	2.04994	4.47811e-15	7.72087e-17	1.74795e-15
GOTERM_BP_FAT	GO:0016481~negative regulation of transcription	163	6.03927	1.39786e-18	Q96BD5, Q99816, Q12906, P51531, Q14469, Q9HAU4, Q06546, P54259, Q9UPN9, Q15326, Q12830, P84022, Q9H7Z6, P51532, P18146, P56545, Q9UGL1, Q00987, Q9Y5X4, P55317, P49711, Q9UJU2, O60504, Q5VTD9, Q9UBP5, P06400, Q6W2J9, Q8NDT2, O60907, P46934, Q96JB3, P39880, O15226, O95983, Q13950, Q99729, O14503, Q15911, Q02779, Q9UQL6, Q9UKV0, O60315, P20749, P01137, Q15262, P12755, O15151, P23409, P26358, Q92794,…	2497	459	13528	1.92393	6.79498e-15	1.15169e-16	2.65231e-15
GOTERM_BP_FAT	GO:0006259~DNA metabolic process	174	6.44683	3.50482e-18	Q16531, P54252, P78549, P52701, Q86WJ1, Q9C0J8, P49917, Q13472, Q96EY1, P49916, Q01831, P35249, P23246, Q96PK6, P49321, Q09028, Q8NI51, P35250, P35251, Q92466, P18858, P49711, Q96Q15, Q7L590, Q9UQE7, P01127, Q8WYH8, Q02880, Q92878, Q12824, Q13156, Q00059, Q9UBZ9, Q86W92, O95251, O95985, Q99728, P32780, P23921, O60216, Q08945, Q14683, O00712, P01133, P54278, P26358, P43681, Q8TC59, P54274, P12956,…	2497	506	13528	1.863	1.70369e-14	2.83949e-16	6.65009e-15
GOTERM_BP_FAT	GO:0008219~cell death	226	8.37347	4.94675e-18	Q9NR80, Q8WWW0, O75962, Q9NYL2, P61073, P23396, P55211, P21580, P35869, O00213, Q13464, P54577, P41250, Q96P20, Q96QB1, Q07817, Q9UKV3, O60216, P98170, Q9UK73, Q8N5V2, P98174, P01137, P29466, Q01955, P06239, Q92908, P13671, Q5TCQ9, Q96FV9, Q9NZN5, P10643, O43464, Q13315, O76075, Q9UKW4, P01106, P55072, Q92785, P43146, Q13972, Q5VST9, P04049, P78560, P06396, Q8IVF5, O15350, O15085, P31749, P01031,…	2497	719	13528	1.70292	2.40462e-14	3.94199e-16	9.38602e-15
GOTERM_BP_FAT	GO:0016265~death	227	8.41052	5.74099e-18	Q9NR80, Q8WWW0, O75962, Q9NYL2, P61073, P23396, P55211, P21580, P35869, O00213, Q13464, P54577, P41250, Q96P20, Q96QB1, Q07817, Q9UKV3, O60216, P98170, Q9UK73, Q8N5V2, P98174, P01137, P29466, Q01955, P06239, Q92908, P13671, Q5TCQ9, Q96FV9, Q9NZN5, P10643, O43464, Q13315, O76075, Q9UKW4, P01106, P55072, Q92785, P43146, Q13972, Q5VST9, P04049, P78560, P06396, Q8IVF5, O15350, O15085, P31749, P01031,…	2497	724	13528	1.69864	2.79069e-14	4.50112e-16	1.0893e-14
GOTERM_BP_FAT	GO:0045597~positive regulation of cell differentiation	99	3.66803	5.74419e-18	P17275, P27540, P49917, Q15797, O15031, P84022, Q99717, Q04771, P25054, O43294, P55317, P28067, P10415, P27037, P06400, P08575, P24864, Q01196, Q16288, Q13950, O43186, P43026, P04233, Q13009, Q15911, Q9UKV3, Q9NR12, P01589, P01137, Q92888, Q92908, P12956, Q9Y6U3, P61812, P35222, P46531, P10586, O60674, P43403, P43405, P37231, P12644, P12643, P07948, P10636, P26367, P10828, Q16665, P14921, P07196,…	2497	229	13528	2.34215	2.79225e-14	4.43215e-16	1.08991e-14
GOTERM_BP_FAT	GO:0001932~regulation of protein amino acid phosphorylation	82	3.03816	7.10375e-18	P36575, P36894, P24385, P36897, Q14289, O15169, Q9NYL2, P17813, P30153, O00206, P49810, O95398, O15524, Q02156, Q13526, P06213, P00734, P01127, Q9P2D0, P10415, P27037, Q9UJU6, Q8WZA2, Q13153, P08575, P05107, P04085, Q16584, P01344, Q9UGJ0, P05412, Q02779, P14317, P10600, O60315, P01133, Q9BVC4, Q07912, P33681, O14543, P01137, P01584, P30279, P01730, P10912, P17252, Q6KF10, P13861, P17936, P10644,…	2497	173	13528	2.56793	3.45313e-14	5.39552e-16	1.34787e-14
GOTERM_BP_FAT	GO:0051270~regulation of cell motion	88	3.26047	8.42401e-18	P36897, Q14289, Q15654, P16234, P14780, P41182, P78504, P61073, P84022, P35568, Q9BZE4, O14786, Q02763, Q5JSH3, P27986, Q96IF1, P25054, P06213, O43707, P01127, P10415, P31146, P02749, P05362, Q9UBC0, P17948, Q96QB1, P05106, P04085, P01344, Q9BYG5, P24043, P08069, P00742, Q13393, P35968, O15230, Q9UQL6, Q13418, Q9UKV0, P24593, Q99967, P60484, P00747, Q9P2A4, P01137, Q15262, Q16787, P18206, P23443,…	2497	193	13528	2.47025	4.09491e-14	6.29986e-16	1.59838e-14
GOTERM_BP_FAT	GO:0016477~cell migration	112	4.14969	9.76069e-18	Q9NYB9, P19022, Q14289, P43034, P16581, P35247, P61073, O14786, Q04771, Q02246, Q96IF1, P15151, P25054, P50281, P01127, P31146, Q02880, P05556, P05362, O00213, Q13464, O00560, Q92870, O15230, Q92731, P56199, O60315, P01137, P01584, Q92608, Q15262, O43639, Q14160, P17252, P43354, O76080, P61812, P10589, Q9UKW4, P37023, P09619, O75122, P43405, P06241, P11215, O75385, P26367, P43146, Q16665, Q13976,…	2497	276	13528	2.19849	4.74467e-14	7.18889e-16	1.852e-14
GOTERM_BP_FAT	GO:0007155~cell adhesion	220	8.15117	1.45265e-17	O60500, Q14469, Q7Z3B1, P13591, O60711, P16581, O14786, P20849, P55196, O60716, O43294, O43586, Q9UJU2, O14594, P98161, O60504, P98160, Q02388, Q13753, Q13751, Q96GW7, Q8WWI1, Q13464, P00451, P16591, Q96QB1, P24043, Q8IUX8, O15230, P56199, Q96PQ1, Q86UP0, Q01955, P18206, Q92692, P01730, Q92797, P98066, P35609, Q9P121, P06756, Q13449, P43405, P07942, P11215, Q13332, Q9UBX5, P16144, P14923, Q13634,…	2497	700	13528	1.70271	7.06132e-14	1.05393e-15	2.75627e-14
GOTERM_BP_FAT	GO:0006397~mRNA processing	124	4.59429	1.56119e-17	P26378, P52597, P13984, O95319, P23246, Q01081, Q96PK6, O43390, O00148, O75554, O60508, Q8TEQ6, P61978, Q00839, Q9BUJ2, O60506, Q96SB4, P08579, Q9Y3F4, Q8NDT2, P22626, Q9UKF6, P17844, Q05823, P19388, P19387, P11940, Q14683, Q53GS9, Q92879, Q13148, Q15459, P38159, Q8WWY3, P33240, Q7L014, Q9UKV8, P40692, Q96FV9, P30876, Q92989, Q8WU68, Q6P2Q9, Q9P2I0, Q86U06, O43395, P26368, Q9BUQ8, P05067, O95639,…	2497	321	13528	2.09282	7.58896e-14	1.11602e-15	2.96222e-14
GOTERM_BP_FAT	GO:0006351~transcription, DNA-dependent	116	4.29789	1.62495e-17	P23193, P27540, Q99814, Q06546, P13984, P78545, Q9UHV7, Q96AE4, Q8IZX4, Q13285, Q9Y5X4, O43294, P28069, P61968, P35869, Q5SXM2, O75362, Q00059, Q9Y6J9, P55199, Q92664, P19388, P19387, P32780, Q15911, P56270, Q14541, Q13148, Q13761, Q9Y603, Q00403, O75478, P49335, P09874, P12757, Q92985, Q9Y2N7, P30876, Q8N5Y2, Q9UKN8, O00267, O00268, Q9UKW6, O95644, P01106, Q9UKN5, P10828, P43694, P10827, Q16665,…	2497	292	13528	2.15224	7.8989e-14	1.14477e-15	3.0832e-14
GOTERM_BP_FAT	GO:0022610~biological adhesion	220	8.15117	1.73766e-17	O60500, Q14469, Q7Z3B1, P13591, O60711, P16581, O14786, P20849, P55196, O60716, O43294, O43586, Q9UJU2, O14594, P98161, O60504, P98160, Q02388, Q13753, Q13751, Q96GW7, Q8WWI1, Q13464, P00451, P16591, Q96QB1, P24043, Q8IUX8, O15230, P56199, Q96PQ1, Q86UP0, Q01955, P18206, Q92692, P01730, Q92797, P98066, P35609, Q9P121, P06756, Q13449, P43405, P07942, P11215, Q13332, Q9UBX5, P16144, P14923, Q13634,…	2497	701	13528	1.70028	8.44678e-14	1.20668e-15	3.29706e-14
GOTERM_BP_FAT	GO:0033554~cellular response to stress	187	6.92849	1.92736e-17	Q16531, O60500, P54252, P24385, P27540, P78549, P52701, Q13144, Q8N5H7, Q99814, Q86WJ1, Q13574, Q9C0J8, Q9NYL2, P49917, P49916, Q01831, P35249, P23246, Q96PK6, P35250, P35251, Q92466, P25054, O95071, P18858, P55318, Q96Q15, Q9UQE7, P23396, P55211, P10415, Q9UJU6, Q92878, O00213, P46934, Q9UBZ9, P20248, Q99728, P32780, Q02779, O60216, Q08945, Q8IVH8, Q14683, P98170, Q9BRG2, P20749, P54278, Q15262,…	2497	566	13528	1.78995	9.3689e-14	1.31956e-15	3.65699e-14
GOTERM_BP_FAT	GO:0012501~programmed cell death	198	7.33605	2.03646e-17	Q9NR80, Q8WWW0, O75962, P61073, P23396, P55211, P21580, P35869, O00213, Q13464, P54577, Q96P20, Q96QB1, Q07817, Q9UKV3, O60216, P98170, Q9UK73, Q8N5V2, P98174, P29466, Q01955, P06239, Q92908, P13671, Q5TCQ9, Q96FV9, Q9NZN5, O43464, Q13315, O76075, Q9UKW4, P01106, P55072, Q92785, P43146, Q13972, Q5VST9, P04049, P78560, Q8IVF5, P06396, O15350, O15085, P31749, Q15811, O15169, P08138, Q9NX02, P23760,…	2497	611	13528	1.75565	9.89924e-14	1.37489e-15	3.864e-14
GOTERM_BP_FAT	GO:0006928~cell motion	164	6.07632	2.26774e-17	Q9UPN3, P07437, Q9NYB9, O75969, Q96A47, Q14289, P19022, P43034, P16581, P35247, P61073, O14786, P54753, Q04771, Q96IF1, Q02246, P25054, P15151, O94856, P50281, P01127, O00401, P31146, Q02880, P04083, P05556, Q9Y490, Q96S94, P05362, O00213, Q13464, O00560, Q92870, P54762, P54764, O15230, Q92731, P56199, O60315, Q13761, P01137, P01584, Q92608, Q15262, O43639, P18206, Q14160, P17252, P43354, O76080,…	2497	475	13528	1.87053	1.10235e-13	1.51006e-15	4.30283e-14
GOTERM_BP_FAT	GO:0043549~regulation of kinase activity	133	4.92775	3.14202e-17	P24385, Q13574, Q14289, Q9NYL2, P49815, Q96EY1, P61073, P49810, P42773, Q08462, P49796, Q16828, P54619, P25054, P06213, P01127, Q9UJU6, P06400, Q16543, Q8TB45, Q13153, P08575, Q6Q0C0, Q9Y6T7, Q9NSE2, Q9UGJ0, P32780, P04233, Q02779, P56199, O14640, O60315, P01133, Q9BY84, P01137, P01584, Q13202, O43639, Q9UNH7, P01730, P17252, P54132, P43489, Q9UDY8, P61812, P13861, P10644, Q9NRM7, Q9UKW4, O60674,…	2497	357	13528	2.01836	1.52734e-13	2.06397e-15	5.9617e-14
GOTERM_BP_FAT	GO:0032774~RNA biosynthetic process	116	4.29789	5.32592e-17	P23193, P27540, Q99814, Q06546, P13984, P78545, Q9UHV7, Q96AE4, Q8IZX4, Q13285, Q9Y5X4, O43294, P28069, P61968, P35869, Q5SXM2, O75362, Q00059, Q9Y6J9, P55199, Q92664, P19388, P19387, P32780, Q15911, P56270, Q14541, Q13148, Q13761, Q9Y603, Q00403, O75478, P49335, P09874, P12757, Q92985, Q9Y2N7, P30876, Q8N5Y2, Q9UKN8, O00267, O00268, Q9UKW6, O95644, P01106, Q9UKN5, P10828, P43694, P10827, Q16665,…	2497	296	13528	2.12315	2.58893e-13	3.45191e-15	1.01055e-13
GOTERM_BP_FAT	GO:0000398~nuclear mRNA splicing, via spliceosome	74	2.74176	8.28073e-17	Q09161, Q9BQA1, P52597, Q12874, P78362, P13984, Q15029, P31943, Q01081, P36954, Q15427, Q92620, Q08211, O00148, O43390, Q13243, O60508, Q13242, Q00839, Q8TEQ6, P61978, P09651, Q9BUJ2, P08579, Q10570, O94906, P22626, Q13247, P49756, Q5SZQ8, Q9UHI6, Q9UKF6, P51003, P19388, P19387, P24928, Q07955, Q96DI7, P26599, P35637, Q14683, Q15393, Q53GS9, Q92879, Q15459, Q15366, Q15365, P38159, Q8WWY3, P33240,…	2497	153	13528	2.62033	5.39679e-13	7.10543e-15	2.10942e-13
GOTERM_BP_FAT	GO:0000377~RNA splicing, via transesterification reactions with bulged adenosine as nucleophile	74	2.74176	8.28073e-17	Q09161, Q9BQA1, P52597, Q12874, P78362, P13984, Q15029, P31943, Q01081, P36954, Q15427, Q92620, Q08211, O00148, O43390, Q13243, O60508, Q13242, Q00839, Q8TEQ6, P61978, P09651, Q9BUJ2, P08579, Q10570, O94906, P22626, Q13247, P49756, Q5SZQ8, Q9UHI6, Q9UKF6, P51003, P19388, P19387, P24928, Q07955, Q96DI7, P26599, P35637, Q14683, Q15393, Q53GS9, Q92879, Q15459, Q15366, Q15365, P38159, Q8WWY3, P33240,…	2497	153	13528	2.62033	5.39679e-13	7.10543e-15	2.10942e-13
GOTERM_BP_FAT	GO:0000375~RNA splicing, via transesterification reactions	74	2.74176	8.28073e-17	Q09161, Q9BQA1, P52597, Q12874, P78362, P13984, Q15029, P31943, Q01081, P36954, Q15427, Q92620, Q08211, O00148, O43390, Q13243, O60508, Q13242, Q00839, Q8TEQ6, P61978, P09651, Q9BUJ2, P08579, Q10570, O94906, P22626, Q13247, P49756, Q5SZQ8, Q9UHI6, Q9UKF6, P51003, P19388, P19387, P24928, Q07955, Q96DI7, P26599, P35637, Q14683, Q15393, Q53GS9, Q92879, Q15459, Q15366, Q15365, P38159, Q8WWY3, P33240,…	2497	153	13528	2.62033	5.39679e-13	7.10543e-15	2.10942e-13
GOTERM_BP_FAT	GO:0031401~positive regulation of protein modification process	84	3.11226	1.46189e-16	P36894, P24385, O43242, P36897, Q13200, Q13042, P40306, O15169, P17813, Q12834, Q96EY1, O00206, Q99460, Q92530, O00487, P53350, P61289, Q13526, Q9Y6X2, Q13616, P30260, P06213, P00734, P10415, P27037, P28066, Q9UM11, P49354, Q96QB1, Q9UBC3, P01344, Q9UGJ0, P14635, O14818, P14317, Q15008, P10600, Q07912, Q9BVC4, P51665, P60900, P33681, P01137, P01584, Q9UJX3, Q9UJX4, P25788, Q9UJX5, Q9UJX6, P25789,…	2497	187	13528	2.43362	5.39679e-13	6.99441e-15	2.10942e-13
GOTERM_BP_FAT	GO:0006355~regulation of transcription, DNA-dependent	457	16.9322	1.95308e-16	P27540, P13984, Q13469, Q9UGL1, Q9NRJ4, P28069, Q92922, Q13568, Q5VTD9, Q9Y6J9, Q00059, P46934, P46937, O95983, P32780, Q01543, P52630, P14317, Q71F56, Q13761, P01137, P12755, Q00403, Q92908, Q05586, P12757, O95644, P01106, O75081, P37231, Q8IWI9, O75676, Q8TAQ2, P14921, Q13330, P13056, Q96L73, P26583, P51587, O75582, O15350, P52657, P81133, P40763, O15085, P14373, P41182, Q14190, Q14192, Q04721,…	2497	1773	13528	1.39644	1.07936e-12	1.38778e-14	4.21885e-13
GOTERM_BP_FAT	GO:0006350~transcription	526	19.4887	2.03658e-16	P27540, P13984, Q13469, Q8IYH5, Q9UGL1, Q8NI51, P28069, Q92922, Q13568, Q5VTD9, O14593, Q9P2D1, Q9Y4A5, Q8NDT2, O75362, Q00059, Q01101, Q9Y6J9, Q969V6, Q5VWG9, O15226, O95983, P55199, P19388, P19387, P32780, Q01543, P52630, Q71F56, Q13761, Q00403, Q92908, Q96BV0, O75478, Q8TAP4, O75475, P12757, Q9UBW7, Q92800, O95644, P01106, O75081, Q9H5I1, P37231, Q13216, Q8IWI9, Q8TAQ2, P14921, P13056, Q96L73,…	2497	2101	13528	1.35636	1.07936e-12	1.36557e-14	4.21885e-13
GOTERM_BP_FAT	GO:0006281~DNA repair	112	4.14969	2.23279e-16	Q16531, P54252, P78549, P52701, Q86WJ1, Q9C0J8, P49917, P49916, Q01831, P23246, P35249, Q96PK6, P35250, P35251, Q92466, P18858, Q96Q15, Q9UQE7, Q92878, Q9UBZ9, Q99728, P32780, O60216, Q08945, Q14683, P54278, P43681, P11388, P54277, P12956, P54132, O60934, P40692, P09874, P20585, Q9Y253, Q52LR7, Q13315, P28340, O60673, P22674, Q13216, P55072, Q92900, O94761, O94762, P27694, Q9UHC1, Q99708, P09884,…	2497	284	13528	2.13656	1.07936e-12	1.35447e-14	4.21885e-13
GOTERM_BP_FAT	GO:0008283~cell proliferation	152	5.63172	2.50652e-16	Q9C0J9, Q14289, Q9NYL2, P49917, P12268, P43034, P61073, Q15326, O95398, P49321, Q15139, Q14137, O95071, P50281, P01127, Q5VTD9, P10415, P27037, P98164, P40238, P08575, P30533, P35680, O00499, P04085, P40818, Q9H0H5, P04233, O15230, P54760, O60315, P01589, Q13761, P01137, Q92608, Q01955, Q92888, O15151, Q9NQ69, Q9BRX2, Q14160, Q12929, P43489, O60934, Q92793, P35228, Q15303, Q9UDY8, P61812, P35222,…	2497	436	13528	1.88874	1.07936e-12	1.33227e-14	4.21885e-13
GOTERM_BP_FAT	GO:0009057~macromolecule catabolic process	236	8.74398	2.58276e-16	Q9Y6I7, Q969U6, Q13200, P78549, Q01831, Q9UKT8, Q92530, Q04323, Q00987, Q9NRJ4, P49792, O43294, Q8TBB1, Q96Q15, Q96J02, P28066, P21580, Q9BSL1, Q86WB0, O60907, P46934, Q9P2N7, Q9Y2K7, Q9Y2K6, Q9NSE2, P14635, P32780, Q96Q27, P98170, Q9UK73, P01137, Q5TAX3, P22681, Q9UDY8, Q99436, Q13315, O76075, O75674, Q9NT62, P63208, P01106, P22674, Q9Y575, Q9Y576, Q92900, P55072, Q969H0, Q9Y574, O15205, P51784,…	2497	781	13528	1.6371	1.07936e-12	1.32117e-14	4.21885e-13
GOTERM_BP_FAT	GO:0006915~apoptosis	193	7.1508	2.92524e-16	Q9NR80, Q8WWW0, Q9NR09, Q14289, O75962, O00291, P49917, Q96EY1, Q13002, P61073, P49810, P84022, Q969N2, P23396, P55211, P10415, O43521, P21580, O15519, P35869, Q13153, Q14790, Q9HB75, O00213, P25963, Q6Q0C0, Q13464, P54577, Q96P20, Q96QB1, Q07889, Q9Y239, Q07817, Q13009, Q9UKV3, O60216, P98170, Q9NZS9, Q9UK73, Q07890, P01589, Q8N5V2, P51114, P98174, P01584, P29466, Q01955, O15151, P06239, Q92908,…	2497	602	13528	1.7369	1.61904e-12	1.95399e-14	6.32827e-13
GOTERM_BP_FAT	GO:0045859~regulation of protein kinase activity	128	4.7425	2.97332e-16	P24385, Q13574, Q14289, Q9NYL2, P49815, Q96EY1, P61073, P49810, P42773, Q08462, P49796, Q16828, P54619, P25054, P06213, P01127, Q9UJU6, P06400, Q16543, Q8TB45, Q13153, P08575, Q6Q0C0, Q9Y6T7, Q9NSE2, Q9UGJ0, P32780, P04233, Q02779, P56199, O14640, O60315, P01133, Q9BY84, P01137, P01584, Q13202, O43639, Q9UNH7, P01730, P17252, P54132, P43489, Q9UDY8, P61812, P13861, P10644, Q9NRM7, O60674, Q13098,…	2497	345	13528	2.01005	1.61904e-12	1.93179e-14	6.32827e-13
GOTERM_BP_FAT	GO:0051338~regulation of transferase activity	135	5.00185	3.20388e-16	P24385, Q13574, Q14289, Q9NYL2, P49815, Q96EY1, P61073, P49810, P42773, Q08462, P49796, Q16828, P54619, P25054, P06213, P01127, Q9UJU6, P06400, Q16543, Q8TB45, Q13153, P08575, Q6Q0C0, Q9Y6T7, Q9NSE2, Q9UGJ0, P32780, P04233, Q02779, P56199, O14640, O60315, P01133, Q9BY84, P01137, P01584, Q13202, O43639, Q9UNH7, P54274, P01730, P17252, P54132, P43489, Q9UDY8, P61812, P13861, P10644, Q9NRM7, Q9UKW4,…	2497	372	13528	1.9661	1.61904e-12	1.90958e-14	6.32827e-13
GOTERM_BP_FAT	GO:0006974~response to DNA damage stimulus	135	5.00185	4.90131e-16	Q16531, P24385, P54252, P78549, P52701, Q86WJ1, Q13574, Q9C0J8, Q9NYL2, P49917, P49916, Q01831, P35249, P23246, Q96PK6, P35250, P35251, Q92466, P25054, O95071, P18858, Q96Q15, Q9UQE7, P23396, P55211, Q92878, O00213, Q9UBZ9, P20248, Q99728, P32780, O60216, Q08945, Q14683, P98170, P20749, P54278, P43681, P54277, P11388, P12956, P54132, O60934, P40692, P09874, Q92985, P20585, Q9Y253, Q52LR7, Q13315,…	2497	373	13528	1.96083	2.15872e-12	2.5091e-14	8.43769e-13
GOTERM_BP_FAT	GO:0010647~positive regulation of cell communication	123	4.55724	6.08588e-16	P27540, P39086, P13591, Q13002, P29692, O00206, P53420, P42262, Q9Y6Q9, O43294, Q9NYY3, P06213, O60504, P27037, O15519, P08575, Q14790, Q02643, Q9HAV5, Q6Q0C0, P54821, P46934, Q07889, P17787, P24043, Q9Y239, P53041, P14317, O14640, O60315, P01133, Q9NYJ8, P01137, P01584, P29466, Q99836, P06239, P01730, Q9UQ13, P61812, Q9UDY8, Q15303, O00463, P35222, O60674, P37023, P17301, P43403, P17302, Q06124,…	2497	329	13528	2.02546	2.6984e-12	3.09752e-14	1.05471e-12
GOTERM_BP_FAT	GO:0009725~response to hormone stimulus	133	4.92775	6.24132e-16	P17275, Q16270, P24385, Q13144, Q14289, P28562, Q08462, O15524, Q96PK6, O14793, O14512, P06213, P50281, P01127, Q9HAV0, P10415, P47985, Q02643, P24864, P02746, P20248, P04085, P47712, Q07817, Q92731, Q9UQL6, P14317, Q9UKV0, Q8WWQ0, O14508, P01137, P01584, P17252, Q15303, P09874, P61812, P13861, P35222, P10644, Q12791, Q9NRM7, P13569, P41743, P02511, O60674, P17301, P31751, Q06124, P42345, P37231,…	2497	367	13528	1.96336	3.23808e-12	3.67484e-14	1.26565e-12
GOTERM_BP_FAT	GO:0019724~B cell mediated immunity	39	1.44498	6.88507e-16	P01031, Q99836, P30273, P07357, P07358, P52701, P04003, P49917, P40692, O60934, Q9H6Q3, P09871, P13671, P10643, P07992, P08174, P01024, P28067, P00736, O00187, P26842, P17927, Q9UQ84, Q9HC29, P02747, P02746, P20023, P02745, Q05655, P01903, Q92835, P04233, P11226, P15529, P25445, P20749, P43246, P0C0L4, P0C0L5	2497	56	13528	3.77304	3.23808e-12	3.64153e-14	1.26565e-12
GOTERM_BP_FAT	GO:0043009~chordate embryonic development	123	4.55724	9.86343e-16	O95067, P17275, P27540, Q14469, Q99814, Q06546, P49917, P49815, Q14145, P49810, O43175, P51532, P49321, Q04771, P02458, Q9UJU2, P98161, P98160, Q9P2D1, P27037, O43521, P61968, P05556, P48059, Q14790, P54821, P35680, Q96QB1, P55199, Q9Y2T1, Q99873, O95983, O43278, Q07817, O14641, O60315, O14640, P23409, Q03112, Q92908, P17482, O60934, P13671, O76080, P20823, Q13315, O14727, P37023, P09619, Q00613,…	2497	331	13528	2.01322	4.85711e-12	5.39568e-14	1.89848e-12
GOTERM_BP_FAT	GO:0000904~cell morphogenesis involved in differentiation	99	3.66803	1.31757e-15	Q9UPN3, Q14469, Q96A47, P08138, P43034, P61073, O14786, Q92823, O94813, P54753, O14514, Q02246, P25054, O94856, Q13618, Q9UJU2, Q15375, Q9HCK4, P23471, P10415, P49757, Q02880, Q8TE12, O00213, Q9Y6N7, P60880, P34925, Q92870, P35579, Q99729, P17787, Q9BYG5, Q9ULB1, P16220, P54762, P35580, Q15223, P08069, P54764, Q12955, O15230, Q13418, Q99466, O14640, Q13761, P01137, P13611, P43268, Q01851, P02751,…	2497	244	13528	2.19817	6.47615e-12	7.11653e-14	2.53131e-12
GOTERM_BP_FAT	GO:0008380~RNA splicing	110	4.07558	1.37596e-15	P52597, P13984, P23246, Q01081, Q96PK6, O43390, O00148, O75554, O60508, Q8TEQ6, P61978, Q00839, Q9BUJ2, O60506, Q96SB4, P08579, Q9Y3F4, Q8NDT2, P22626, Q9UKF6, P17844, P19388, P19387, P11940, Q14683, Q53GS9, Q92879, Q13148, Q15459, P38159, Q8WWY3, P33240, Q7L014, Q96FV9, P30876, Q92989, Q8WU68, Q6P2Q9, Q9P2I0, O43395, P26368, Q9BUQ8, Q13838, Q8IWZ8, Q13435, Q92499, Q08170, O75400, Q05048, Q09161,…	2497	284	13528	2.09841	6.47615e-12	7.03881e-14	2.53131e-12
GOTERM_BP_FAT	GO:0002684~positive regulation of immune system process	97	3.59392	1.79614e-15	P01031, P31785, P07357, P07358, O14492, P08603, O00206, Q96EY1, O14617, P41182, P49810, P42226, O75159, Q15762, P42229, P48740, Q86WV1, Q9NW08, P16885, P15151, O15455, P08174, P01024, P28067, Q96J02, P00736, O00187, P31146, P08575, P05362, Q13191, P02747, P25963, P02746, P02745, O43187, P17787, P01903, P04233, Q92835, P37173, P11226, P01589, O60603, P33681, P01137, P01584, P20963, P30273, Q99836,…	2497	238	13528	2.20805	8.63487e-12	9.28146e-14	3.37508e-12
GOTERM_BP_FAT	GO:0048870~cell motility	116	4.29789	1.83705e-15	Q9NYB9, Q14289, P19022, P43034, P16581, P35247, P61073, O14786, Q04771, Q02246, Q96IF1, P15151, P25054, P50281, P01127, P31146, Q02880, P05556, P05362, O00213, Q13464, O00560, Q92870, O15230, Q92731, P56199, O60315, P01137, P01584, Q92608, Q15262, O43639, Q14160, P17252, P43354, O76080, P61812, P10589, Q9UKW4, P37023, P09619, O75122, P43405, P06241, P11215, O75385, P26367, P43146, Q16665, P14921,…	2497	307	13528	2.04708	9.17455e-12	9.75886e-14	3.58602e-12
GOTERM_BP_FAT	GO:0051674~localization of cell	116	4.29789	1.83705e-15	Q9NYB9, Q14289, P19022, P43034, P16581, P35247, P61073, O14786, Q04771, Q02246, Q96IF1, P15151, P25054, P50281, P01127, P31146, Q02880, P05556, P05362, O00213, Q13464, O00560, Q92870, O15230, Q92731, P56199, O60315, P01137, P01584, Q92608, Q15262, O43639, Q14160, P17252, P43354, O76080, P61812, P10589, Q9UKW4, P37023, P09619, O75122, P43405, P06241, P11215, O75385, P26367, P43146, Q16665, P14921,…	2497	307	13528	2.04708	9.17455e-12	9.75886e-14	3.58602e-12
GOTERM_BP_FAT	GO:0032583~regulation of gene-specific transcription	66	2.44535	1.88289e-15	P51531, P27540, Q14469, P17813, P84022, Q8IZQ8, Q12830, P51532, P28069, Q8N5D0, P06213, Q07869, Q9UBP5, P55055, P23769, Q9NQB0, Q6W2J9, Q12824, P25963, Q9Y5J3, O60907, O60341, P01344, P16220, Q99729, P04637, Q92731, Q9UQL6, Q9UKV0, P10600, Q99967, P28370, Q92908, P12956, P21675, P43489, P35222, P20823, P78527, P46531, O15105, P56524, Q9BZK7, P37231, P12643, Q13263, Q9UPY8, P19793, Q13133, Q92786,…	2497	134	13528	2.66842	9.17455e-12	9.65894e-14	3.58602e-12
GOTERM_BP_FAT	GO:0009792~embryonic development ending in birth or egg hatching	123	4.55724	2.30457e-15	O95067, P17275, P27540, Q14469, Q99814, Q06546, P49917, P49815, Q14145, P49810, O43175, P51532, P49321, Q04771, P02458, Q9UJU2, P98161, P98160, Q9P2D1, P27037, O43521, P61968, P05556, P48059, Q14790, P54821, P35680, Q96QB1, P55199, Q9Y2T1, Q99873, O95983, O43278, Q07817, O14641, O60315, O14640, P23409, Q03112, Q92908, P17482, O60934, P13671, O76080, P20823, Q13315, O14727, P37023, P09619, Q00613,…	2497	334	13528	1.99514	1.13333e-11	1.18017e-13	4.41869e-12
GOTERM_BP_FAT	GO:0051603~proteolysis involved in cellular protein catabolic process	190	7.03964	2.34138e-15	Q14999, Q16531, Q99816, Q9Y6I7, Q13200, Q9NR09, Q969U6, Q14527, Q9HAU4, Q9UPN9, Q12834, P49810, Q9UKT8, O15524, O00487, Q92530, Q86VZ2, Q04323, O14512, Q00987, Q92466, P49792, Q9NRJ4, O43294, P50876, O95071, Q9HB71, Q8TBB1, Q86T82, Q96J02, P28066, P21580, Q14790, Q6Q0C0, Q86WB0, Q9BSL1, P46934, O60907, Q9P2N7, Q9Y2K7, Q9Y2K6, Q9NSE2, Q93009, Q99728, P40818, P14635, Q86XK2, Q96Q27, Q15008, P98170,…	2497	600	13528	1.71561	1.13333e-11	1.16795e-13	4.41869e-12
GOTERM_BP_FAT	GO:0002520~immune system development	107	3.96443	3.29767e-15	O95067, P23193, P08567, P52701, Q99814, P49917, Q96EY1, P14780, P49916, P49810, Q99717, Q9H7Z6, P18146, P16885, P22557, P25054, P18858, P28067, P10415, Q9P2D1, P06400, O43521, P05556, Q14790, P08575, Q01196, P04233, Q9UKV3, Q9UQL6, P14317, Q9UKV0, P20749, P02549, P01137, Q92608, P54278, P06239, Q92794, P12956, P01730, P54132, O60934, P40692, P61812, Q9UDY8, P35222, P20585, O60674, P43403, P56524,…	2497	276	13528	2.10034	1.61904e-11	1.65201e-13	6.31717e-12
GOTERM_BP_FAT	GO:0009719~response to endogenous stimulus	141	5.22416	3.57235e-15	Q16270, P17275, P24385, Q13144, Q14289, P28562, Q15797, Q08462, O15524, Q96PK6, O14793, O14512, P06213, P50281, P01127, Q9HAV0, P10415, P47985, Q02643, P02746, P24864, P20248, P04085, P47712, Q07817, Q92731, Q9UQL6, P14317, Q9UKV0, Q8WWQ0, O14508, P01137, P01584, P17252, Q05586, P43354, Q15303, P09874, P61812, P13861, P35222, P10644, Q12791, Q9NRM7, P13569, P41743, P02511, O60674, P17301, Q06124,…	2497	405	13528	1.88616	1.72697e-11	1.74416e-13	6.73905e-12
GOTERM_BP_FAT	GO:0044257~cellular protein catabolic process	190	7.03964	4.00152e-15	Q14999, Q16531, Q99816, Q9Y6I7, Q13200, Q9NR09, Q969U6, Q14527, Q9HAU4, Q9UPN9, Q12834, P49810, Q9UKT8, O15524, O00487, Q92530, Q86VZ2, Q04323, O14512, Q00987, Q92466, P49792, Q9NRJ4, O43294, P50876, O95071, Q9HB71, Q8TBB1, Q86T82, Q96J02, P28066, P21580, Q14790, Q6Q0C0, Q86WB0, Q9BSL1, P46934, O60907, Q9P2N7, Q9Y2K7, Q9Y2K6, Q9NSE2, Q93009, Q99728, P40818, P14635, Q86XK2, Q96Q27, Q15008, P98170,…	2497	603	13528	1.70707	1.94285e-11	1.94289e-13	7.58282e-12
GOTERM_BP_FAT	GO:0022403~cell cycle phase	143	5.29826	4.64384e-15	O95067, Q12906, Q96EE3, P24385, P07437, P52701, Q12834, Q13472, P43034, P49916, P42773, Q9NTJ3, Q8IZX4, Q00987, Q04771, P25054, Q9UQM7, Q9UQE7, Q5VTD9, P10415, P06400, P05556, Q92878, P50570, P24864, Q86WB0, P23258, P20248, Q2NKX8, P14635, P53041, O60216, Q8TD19, Q14683, Q13554, Q13148, Q9H4B7, Q13557, Q53HL2, Q8TC59, P54274, P54132, O60934, P40692, Q13315, Q9NRM7, P28340, O95644, Q86U86, Q8NHV4,…	2497	414	13528	1.87133	2.26665e-11	2.24376e-13	8.84848e-12
GOTERM_BP_FAT	GO:0045892~negative regulation of transcription, DNA-dependent	128	4.7425	4.83495e-15	Q96BD5, Q99816, Q12906, P51531, Q14469, Q06546, P54259, Q15326, Q12830, P84022, P51532, P18146, P56545, Q9UGL1, Q00987, Q9Y5X4, P49711, P55317, Q9UJU2, O60504, Q5VTD9, Q9UBP5, P06400, Q6W2J9, O60907, P46934, Q96JB3, P39880, O95983, Q99729, O14503, Q15911, Q9UQL6, Q9UKV0, O15151, P12755, P26358, Q15596, P43489, P12757, Q92985, Q9UIF9, P35222, Q15406, P10589, O00267, P56524, O43439, P28749, P23497,…	2497	356	13528	1.94794	2.37459e-11	2.32814e-13	9.27036e-12
GOTERM_BP_FAT	GO:0006366~transcription from RNA polymerase II promoter	95	3.51982	4.86001e-15	P27540, P23193, P42224, P09086, Q99814, Q06546, P13984, Q15699, P78545, Q9UHV7, P36954, Q96AE4, Q13285, Q9P2K5, P23760, Q9Y5X4, O43294, P28069, Q92766, P08651, Q07869, Q9NR48, P50549, P61968, Q9Y2X0, P49848, P35869, O00625, Q5SXM2, Q86Y01, Q92830, O75529, Q03164, P55199, Q9Y5B9, P19388, P19447, P24928, P19387, P32780, Q15911, P23771, P56270, Q14541, O15164, Q13148, Q13761, Q9Y603, Q00403, O75478,…	2497	234	13528	2.19949	2.37459e-11	2.30593e-13	9.27036e-12
GOTERM_BP_FAT	GO:0030334~regulation of cell migration	76	2.81586	5.73337e-15	Q14289, Q15654, P16234, P14780, P78504, P61073, P84022, P35568, Q9BZE4, Q02763, Q5JSH3, P27986, Q96IF1, P25054, P06213, P01127, P10415, P31146, P02749, P05362, Q9UBC0, P17948, Q96QB1, P05106, P04085, P01344, P24043, Q9BYG5, P08069, Q13393, P00742, P35968, O15230, Q9UQL6, Q13418, Q9UKV0, P24593, P60484, Q99967, P00747, Q9P2A4, P01137, Q15262, Q16787, P18206, P23443, Q9UBN7, Q9NR61, P39060, P61812,…	2497	169	13528	2.43636	2.80633e-11	2.69784e-13	1.09579e-11
GOTERM_BP_FAT	GO:0051253~negative regulation of RNA metabolic process	129	4.77955	8.15693e-15	Q96BD5, Q99816, Q12906, P51531, Q14469, Q06546, P54259, Q15326, Q12830, P84022, P51532, P18146, P56545, Q9UGL1, Q00987, Q9Y5X4, P49711, P55317, Q9UJU2, O60504, Q5VTD9, Q9UBP5, P06400, Q6W2J9, O60907, P46934, Q96JB3, P39880, O95983, Q99728, Q99729, O14503, Q15911, Q9UQL6, Q9UKV0, O15151, P12755, P26358, Q15596, P43489, P12757, Q92985, Q9UIF9, P35222, Q15406, P10589, O00267, P56524, O43439, P28749,…	2497	362	13528	1.93062	3.93966e-11	3.75255e-13	1.53766e-11
GOTERM_BP_FAT	GO:0051248~negative regulation of protein metabolic process	81	3.00111	8.82204e-15	P60228, O43242, Q13200, Q9Y6M1, Q9H9G7, Q9UL18, Q13144, Q13042, P40306, P17813, Q12834, P30153, Q99460, P49810, Q9BZE4, O15524, Q12879, Q92530, O00487, P48740, P61289, Q9BQI3, Q9P2K8, P30260, P06213, P01023, Q9P2D0, Q9HCK5, P28066, Q9UM11, P08575, P21333, P05106, Q9UBC3, P01344, P14735, P05412, P08238, O14818, Q15008, P24593, P51665, P26045, P60900, P01137, Q9UJX3, Q9UJX4, P25788, Q9UJX5, O15151,…	2497	187	13528	2.3467	4.26347e-11	4.02234e-13	1.66422e-11
GOTERM_BP_FAT	GO:0016064~immunoglobulin mediated immune response	37	1.37088	8.9104e-15	P01031, Q99836, P30273, P07357, P07358, P52701, P04003, P49917, O60934, P09871, P40692, P13671, P10643, P07992, P08174, P01024, P28067, P00736, O00187, P26842, P17927, Q9UQ84, Q9HC29, P02747, P02746, P20023, P02745, Q05655, P01903, Q92835, P04233, P11226, P15529, P20749, P43246, P0C0L4, P0C0L5	2497	54	13528	3.71213	4.31744e-11	4.03455e-13	1.68532e-11
GOTERM_BP_FAT	GO:0009967~positive regulation of signal transduction	111	4.11263	1.09563e-14	P27540, P13591, P29692, O00206, Q9Y6Q9, O43294, Q9NYY3, P06213, O60504, P27037, O15519, P08575, Q14790, Q02643, Q9HAV5, Q6Q0C0, P54821, P46934, Q07889, Q9Y239, P53041, P14317, O14640, O60315, P01133, Q9NYJ8, P01137, P01584, P29466, Q99836, P06239, P01730, Q9UQ13, P61812, Q9UDY8, O00463, P35222, P37023, O60674, P43403, P17302, Q06124, P43405, P42345, P12644, P12643, P07948, O00182, Q14833, Q16665,…	2497	295	13528	2.03852	5.34283e-11	4.94715e-13	2.085e-11
GOTERM_BP_FAT	GO:0070727~cellular macromolecule localization	142	5.26121	1.12138e-14	P24386, Q9UPN3, Q01082, P55735, O60391, P49815, O14787, Q13002, O60296, Q86UR5, Q9Y6Q5, Q16623, P53621, Q13285, O75558, P49792, O94855, Q9NZ52, Q9Y6B7, Q16543, Q9H2K2, P25963, Q9Y5X1, Q8TEX9, P46934, Q5VWG9, O00560, Q9Y2T2, O60684, P04233, Q9UBF2, O14640, O95782, P20749, Q9BY84, O60784, P01137, O00410, Q15262, Q13596, Q14974, O15400, Q9UNH7, P35606, P61812, P35222, Q15785, O75674, Q8IYJ3, P41743,…	2497	414	13528	1.85825	5.45076e-11	5.00044e-13	2.12719e-11
GOTERM_BP_FAT	GO:0030163~protein catabolic process	193	7.1508	1.25956e-14	Q16531, Q99816, Q14999, Q13200, Q9NR09, Q9Y6I7, Q969U6, Q14527, Q9HAU4, Q9UPN9, Q12834, P49810, Q9UKT8, O15524, Q92530, O00487, Q86VZ2, Q04323, O14512, Q00987, Q92466, P49792, Q9NRJ4, O43294, O95071, P50876, Q8TBB1, Q9HB71, Q86T82, Q96J02, P28066, P21580, Q14790, Q6Q0C0, Q86WB0, Q9BSL1, P46934, O60907, Q9P2N7, Q9Y2K7, Q9Y2K6, Q9NSE2, Q99728, Q93009, P40818, P14635, Q86XK2, Q96Q27, Q15008, P98170,…	2497	622	13528	1.68106	6.09838e-11	5.54445e-13	2.38032e-11
GOTERM_BP_FAT	GO:0002449~lymphocyte mediated immunity	43	1.59318	1.31321e-14	P07437, P01031, Q99836, P30273, P07357, P07358, P52701, P04003, P49917, P40692, O60934, Q9H6Q3, P09871, P13671, P68371, P10643, P07992, P08174, P01024, P28067, P00736, O00187, P26842, P17927, Q9UQ84, Q9HC29, P05362, P02747, P02746, P20023, P02745, Q05655, Q99698, P01903, Q92835, P04233, P11226, P15529, P25445, P20749, P43246, P0C0L4, P0C0L5	2497	70	13528	3.32802	6.36822e-11	5.73763e-13	2.48579e-11
GOTERM_BP_FAT	GO:0034613~cellular protein localization	141	5.22416	1.38263e-14	P24386, Q9UPN3, Q01082, P55735, O60391, P49815, O14787, Q13002, O60296, Q86UR5, Q9Y6Q5, Q16623, P53621, Q13285, O75558, P49792, O94855, Q9NZ52, Q9Y6B7, Q16543, Q9H2K2, P25963, Q9Y5X1, Q8TEX9, P46934, Q5VWG9, O00560, Q9Y2T2, O60684, P04233, Q9UBF2, O14640, O95782, P20749, Q9BY84, O60784, P01137, O00410, Q15262, Q13596, Q14974, O15400, Q9UNH7, P35606, P61812, P35222, Q15785, O75674, Q8IYJ3, P41743,…	2497	411	13528	1.85863	6.74599e-11	6.02296e-13	2.63345e-11
GOTERM_BP_FAT	GO:0051726~regulation of cell cycle	120	4.44609	1.89679e-14	Q14999, P17275, Q16531, P24385, Q13574, Q9NYL2, P49815, Q01831, P42773, P84022, P51532, Q00987, Q14137, P25054, P49711, P06213, P10415, Q9Y4A5, P06400, Q16543, P05556, P08575, O00213, P20248, Q92870, P32780, P14635, Q14683, P01133, Q13761, P01137, Q13557, P01584, Q15262, Q9UPT9, P54274, Q14160, P54132, O60934, P61812, Q13315, Q9NRM7, Q06124, P57723, P01106, P12644, P12643, Q9UKN5, Q92786, Q99708,…	2497	331	13528	1.96412	9.22852e-11	8.1668e-13	3.60267e-11
GOTERM_BP_FAT	GO:0000902~cell morphogenesis	126	4.6684	3.06485e-14	Q14469, Q9UPN3, Q96A47, P43034, P61073, O14786, P54753, O14514, Q02246, P25054, O94856, Q9UJU2, P10415, Q02880, P48059, O00213, P34925, Q92870, P17787, Q99729, P54762, P54764, O15230, P56199, O14640, Q13761, P01137, Q92608, Q14160, P17252, P43354, P16157, O00555, P61812, P35222, P46531, P41743, O60674, P17302, O95644, O75122, Q06124, P07942, P12643, O75385, P26367, Q92786, P43146, Q16665, P32004,…	2497	356	13528	1.9175	1.48952e-10	1.30662e-12	5.81424e-11
GOTERM_BP_FAT	GO:0030030~cell projection organization	129	4.77955	3.35019e-14	Q9NYB9, Q9UPN3, P08567, Q96A47, Q14289, P49815, P11137, P43034, P61073, O43175, O14786, P54753, O14514, Q02246, Q96IF1, P25054, O94856, P01127, P10415, P31146, Q02880, O00213, Q13464, P46934, O00560, P34925, P04085, Q92870, P17787, P54762, P54764, O15230, P56199, O14640, P98174, Q13761, O43639, P18206, Q9UQ16, P17252, P43354, O00555, P35609, P46531, Q9UKW4, O60674, P17302, Q06124, P07942, P42345,…	2497	368	13528	1.89914	1.62983e-10	1.4172e-12	6.36158e-11
GOTERM_BP_FAT	GO:0051329~interphase of mitotic cell cycle	54	2.00074	3.38411e-14	P24385, P36896, P42773, Q93034, Q9BQA5, Q99741, Q00987, Q04771, O95835, Q9UQM7, Q13616, P30304, Q13617, Q13618, Q13619, Q5VTD9, P30307, P10415, P06400, P08476, Q07864, P05556, P24864, P50570, P00519, Q16584, P49454, P14635, Q969Z0, Q9Y6N9, O00311, Q13554, Q13557, Q9UJX4, Q9UJX5, P30279, P54274, P21675, P54132, Q96L34, Q9UJX2, Q9NRM7, P28340, O95644, P52292, P15170, Q99543, Q99708, P18754, P09884,…	2497	103	13528	2.84035	1.64602e-10	1.41898e-12	6.42486e-11
GOTERM_BP_FAT	GO:0019941~modification-dependent protein catabolic process	180	6.66914	3.75373e-14	Q14999, Q16531, Q99816, Q9Y6I7, Q13200, Q9NR09, Q969U6, Q14527, Q9HAU4, Q9UPN9, Q12834, Q9UKT8, O15524, O00487, Q92530, Q86VZ2, Q04323, O14512, Q00987, Q92466, P49792, Q9NRJ4, O43294, P50876, O95071, Q9HB71, Q8TBB1, Q86T82, Q96J02, P28066, P21580, Q6Q0C0, Q86WB0, Q9BSL1, P46934, O60907, Q9P2N7, Q9Y2K7, Q9Y2K6, Q9NSE2, Q93009, Q99728, P40818, P14635, Q86XK2, Q96Q27, Q15008, P98170, Q9UK73, Q9NYS7,…	2497	574	13528	1.69893	1.82412e-10	1.55909e-12	7.11986e-11
GOTERM_BP_FAT	GO:0043632~modification-dependent macromolecule catabolic process	180	6.66914	3.75373e-14	Q14999, Q16531, Q99816, Q9Y6I7, Q13200, Q9NR09, Q969U6, Q14527, Q9HAU4, Q9UPN9, Q12834, Q9UKT8, O15524, O00487, Q92530, Q86VZ2, Q04323, O14512, Q00987, Q92466, P49792, Q9NRJ4, O43294, P50876, O95071, Q9HB71, Q8TBB1, Q86T82, Q96J02, P28066, P21580, Q6Q0C0, Q86WB0, Q9BSL1, P46934, O60907, Q9P2N7, Q9Y2K7, Q9Y2K6, Q9NSE2, Q93009, Q99728, P40818, P14635, Q86XK2, Q96Q27, Q15008, P98170, Q9UK73, Q9NYS7,…	2497	574	13528	1.69893	1.82412e-10	1.55909e-12	7.11986e-11
GOTERM_BP_FAT	GO:0018108~peptidyl-tyrosine phosphorylation	33	1.22268	4.34849e-14	Q9NYB9, P07332, P42224, P12931, Q14289, P10912, P16234, Q15303, Q06187, P42229, P52333, P42684, O60674, Q99665, P09619, P43403, P04626, P43405, P06241, P06213, P29323, P00734, P07948, P23458, Q8IZP0, P16591, P17948, P00519, P10721, P29597, P01133, P21860, Q9P2A4	2497	46	13528	3.88661	2.11554e-10	1.79279e-12	8.25784e-11
GOTERM_BP_FAT	GO:0016044~membrane organization	132	4.8907	4.52132e-14	P36575, P55735, O60391, Q9ULV4, Q99418, O00291, P49815, P43034, P35247, Q9Y6Q5, Q86UR5, P42262, Q92673, Q9BY11, Q13671, P53621, Q9P0V3, O75558, Q92538, O94855, Q9UNF0, P49418, Q9UJU6, P10415, Q9Y6I3, O00161, P31146, P98164, P50570, P46934, O00499, P12314, P42261, Q07817, P02545, O43426, Q9NR12, O95782, P49407, O60784, Q8WYP3, Q92608, Q13596, P34932, O15400, Q9UQ16, O00468, P35606, O94979, Q9H223,…	2497	381	13528	1.877	2.1965e-10	1.84575e-12	8.57314e-11
GOTERM_BP_FAT	GO:0010627~regulation of protein kinase cascade	97	3.59392	5.18383e-14	P36897, Q14289, Q15811, O15169, Q9NYL2, P49815, O00206, P29692, Q96EY1, Q13002, P30153, O15524, Q13387, P25054, Q9NYY3, O15455, P06213, O60504, Q9UJU6, P21580, O15519, Q13153, P08575, Q14790, Q9HAV5, Q6Q0C0, P46934, P21333, P01344, Q16584, Q9Y239, P19438, P53041, P00742, P21980, Q02779, P14317, Q13418, Q15628, O60315, Q9H8V3, Q13255, P60484, Q9NYJ8, Q01638, P01137, Q7Z6J0, P01584, P29466, O14763,…	2497	249	13528	2.11051	2.5203e-10	2.10021e-12	9.83769e-11
GOTERM_BP_FAT	GO:0032269~negative regulation of cellular protein metabolic process	77	2.85291	9.52413e-14	P60228, O43242, Q13200, Q9Y6M1, Q9H9G7, Q9UL18, Q13144, Q13042, P40306, P17813, Q12834, P30153, Q99460, P49810, Q9BZE4, O15524, Q92530, O00487, P48740, P61289, Q9BQI3, Q9P2K8, P30260, P06213, P01023, Q9P2D0, Q9HCK5, P28066, Q9UM11, P08575, P05106, Q9UBC3, P01344, P14735, P05412, P08238, O14818, Q15008, P24593, P51665, P26045, P60900, P01137, Q9UJX3, Q9UJX4, P25788, Q9UJX5, P25789, Q9UJX6, P25786,…	2497	180	13528	2.31757	4.63045e-10	3.82683e-12	1.80744e-10
GOTERM_BP_FAT	GO:0034330~cell junction organization	37	1.37088	1.08714e-13	P02751, Q15262, P08648, P18206, Q15654, Q14289, P35221, P84022, Q9Y4G6, P61812, P35609, P12814, P41743, O15105, Q96IF1, P17302, Q02413, P25054, P11047, Q07157, P10415, P49757, Q08043, Q9Y490, Q9NPB6, Q9BX66, P41235, Q96QB1, P05106, O43815, Q9BYG5, P35240, O15230, P10600, Q9HBL0, P23229, P01137	2497	57	13528	3.51675	5.28346e-10	4.33076e-12	2.06235e-10
GOTERM_BP_FAT	GO:0046907~intracellular transport	198	7.33605	1.30978e-13	P55735, O75351, O14787, P43034, Q86UR5, P53621, O75558, P49792, Q92538, O75694, P28069, Q96Q15, P98164, Q8NDT2, Q9H1K0, Q9Y5X1, P46934, P39880, Q07817, P04233, Q9UBF2, O95782, Q9GZY0, P01137, O00410, Q13596, P35606, Q96FV9, Q9UDY8, Q8IYJ3, O75674, P41743, Q9Y678, Q99666, O75886, Q92900, P55072, P30101, P42768, Q92783, Q13838, P33897, Q9UKX2, O43896, Q9UKX7, O60333, P26374, O43592, P31749, Q8N8S7,…	2497	657	13528	1.63273	6.36822e-10	5.17741e-12	2.48568e-10
GOTERM_BP_FAT	GO:0051325~interphase	54	2.00074	1.55047e-13	P24385, P36896, P42773, Q93034, Q9BQA5, Q99741, Q00987, Q04771, O95835, Q9UQM7, Q13616, P30304, Q13617, Q13618, Q13619, Q5VTD9, P30307, P10415, P06400, P08476, Q07864, P05556, P24864, P50570, P00519, Q16584, P49454, P14635, Q969Z0, Q9Y6N9, O00311, Q13554, Q13557, Q9UJX4, Q9UJX5, P30279, P54274, P21675, P54132, Q96L34, Q9UJX2, Q9NRM7, P28340, O95644, P52292, P15170, Q99543, Q99708, P18754, P09884,…	2497	106	13528	2.75996	7.53932e-10	6.08014e-12	2.94287e-10
GOTERM_BP_FAT	GO:0007178~transmembrane receptor protein serine/threonine kinase signaling pathway	53	1.96369	1.59745e-13	O75969, P36894, P36897, Q16671, Q01082, P36896, Q9HAU4, P17813, Q15797, P84022, P02461, Q99717, O14793, Q04771, O43294, Q5JQC9, P01127, P27037, P22004, P49354, P04085, P08123, P16220, P43026, P05412, P37173, P32121, P10600, P01137, O95405, Q15262, P12755, Q6KF10, P61812, Q9HCE7, O15105, P37023, P51617, Q13873, P12644, P12643, O15198, Q12841, O43541, Q15796, P18075, O00238, Q13485, Q13705, P19883,…	2497	103	13528	2.78775	7.76599e-10	6.21281e-12	3.03135e-10
GOTERM_BP_FAT	GO:0009611~response to wounding	167	6.18748	2.20424e-13	P08567, P08603, P49815, O00206, Q8IWY4, P16581, Q15797, P61073, P02461, P84022, O14786, P78545, O14793, Q04771, P18564, Q96IF1, P08174, P22223, P01127, Q96J02, P10415, P04083, P02749, O60602, P02747, P02746, P00451, P02745, Q96P20, O43187, P04085, P12259, Q9NR96, Q7Z7A4, Q9Y239, P14635, Q9UQL6, Q9UKV0, P01589, O60603, P01137, P01584, P10646, Q99836, Q03112, P23409, P04070, P98066, P09871, P43489,…	2497	530	13528	1.70709	1.07126e-09	8.50209e-12	4.18154e-10
GOTERM_BP_FAT	GO:0048584~positive regulation of response to stimulus	92	3.40867	2.34906e-13	P01031, P07357, P07358, P12931, O14492, O15169, P08603, O00206, P84022, P49810, P35568, P42229, Q15762, O94813, P48740, Q86WV1, Q9NW08, Q13387, P16885, P15151, O15455, P08174, P01024, P01127, P28067, P00736, O00187, P08575, Q9HAV5, P02747, P25963, P02746, P02745, Q16288, O43187, P01344, P47712, Q9Y239, P19438, P01903, P35968, P21980, P11226, O60603, P01137, P01584, P20963, P30273, Q99836, Q92692,…	2497	236	13528	2.11199	1.14196e-09	8.99181e-12	4.45743e-10
GOTERM_BP_FAT	GO:0030097~hemopoiesis	92	3.40867	2.34906e-13	P23193, P08567, Q99814, P49917, Q96EY1, P14780, P41182, P78504, P49810, Q99717, P42229, Q9H7Z6, P18146, P27986, Q04721, Q9UQQ2, P16885, P22557, P25054, P28067, Q9P2D1, P10415, P06400, P08476, P05556, P08575, Q14790, Q01196, Q9UBC0, Q03164, P35579, P04637, P04233, P35968, P37173, Q9UKV3, Q9UQL6, P04179, P14317, Q99466, Q9UKV0, P20749, P02549, P01137, P13612, Q92608, P06239, Q92794, P01730, P54132,…	2497	236	13528	2.11199	1.14196e-09	8.99181e-12	4.45743e-10
GOTERM_BP_FAT	GO:0031589~cell-substrate adhesion	51	1.88959	2.76085e-13	P02751, Q15262, Q14289, Q15654, P29279, O75334, P02461, P35222, P35609, P26006, P12814, Q02763, P18084, P26012, P17301, P18564, P06756, Q02246, Q96IF1, P26010, P07942, Q13136, P11047, P98161, O60504, P10415, O43521, P31146, P25940, Q08043, Q5TAT6, Q14112, P14543, P05556, Q03181, P48059, Q9BX66, Q9UBX5, P16144, P08514, Q96QB1, P05107, P05106, O15230, P56199, P49023, Q13418, P04275, P04004, P23229,…	2497	98	13528	2.81942	1.34218e-09	1.04858e-11	5.23903e-10
GOTERM_BP_FAT	GO:0018212~peptidyl-tyrosine modification	33	1.22268	2.76961e-13	Q9NYB9, P07332, P42224, P12931, Q14289, P10912, P16234, Q15303, Q06187, P42229, P52333, P42684, O60674, Q99665, P09619, P43403, P04626, P43405, P06241, P06213, P29323, P00734, P07948, P23458, Q8IZP0, P16591, P17948, P00519, P10721, P29597, P01133, P21860, Q9P2A4	2497	48	13528	3.72467	1.3465e-09	1.0438e-11	5.2558e-10
GOTERM_BP_FAT	GO:0006886~intracellular protein transport	128	4.7425	3.11475e-13	P24386, Q9UPN3, Q01082, P55735, P49815, O14787, Q13002, O60296, Q9Y6Q5, Q86UR5, Q16623, P53621, O75558, P49792, O94855, Q9NZ52, Q9Y6B7, Q16543, P25963, Q9Y5X1, Q8TEX9, P46934, O00560, Q9Y2T2, O60684, P04233, Q9UBF2, O95782, Q9BY84, P20749, O60784, P01137, O00410, Q13596, Q14974, O15400, Q9UNH7, P35606, P61812, Q15785, O75674, Q8IYJ3, P41743, Q9Y678, O60674, O94973, O75886, P53992, Q00610, P55072,…	2497	374	13528	1.85419	1.51434e-09	1.16488e-11	5.91094e-10
GOTERM_BP_FAT	GO:0045596~negative regulation of cell differentiation	86	3.18637	3.89987e-13	P36894, P24385, Q14469, Q96A47, P36897, P49917, P08138, O00206, P41182, P78504, P84022, P42229, O75159, O14786, Q04721, Q9HAZ2, P25054, O43294, O15455, Q07869, P55055, Q9NQB0, P08476, Q8IZT6, P05556, Q86Y01, Q8TE12, P02747, P25963, Q01196, Q9Y2T1, P05106, P04637, P04233, Q92835, Q15911, Q15910, Q9UQL6, P04179, Q99466, P01137, P45844, P37275, Q92888, Q5TAX3, P12755, Q8TC59, Q92794, Q9UMS4, O60934,…	2497	216	13528	2.15705	1.89589e-09	1.44724e-11	7.4003e-10
GOTERM_BP_FAT	GO:0048534~hemopoietic or lymphoid organ development	98	3.63097	4.01683e-13	O95067, P23193, P08567, Q99814, P49917, Q96EY1, P14780, Q99717, P49810, Q9H7Z6, P18146, P16885, P22557, P25054, P28067, P10415, Q9P2D1, P06400, O43521, P05556, Q14790, P08575, Q01196, P04233, Q9UKV3, Q9UQL6, P14317, Q9UKV0, P20749, P02549, P01137, Q92608, P06239, Q92794, P01730, P54132, P61812, Q9UDY8, P35222, O60674, P43403, P56524, P43405, P37231, P12644, Q9HBE1, P07948, P27694, Q8IZD2, O00548,…	2497	260	13528	2.04206	1.95256e-09	1.47922e-11	7.62146e-10
GOTERM_BP_FAT	GO:0006396~RNA processing	170	6.29863	4.93328e-13	P26378, P52597, Q9Y2L1, P13984, O95319, Q15797, P23246, P84022, Q01081, Q96PK6, P05455, Q14137, O75554, O43390, O00148, O60508, Q8WYQ5, Q00839, Q8TEQ6, P61978, Q9BUJ2, O60506, Q96SB4, P08579, Q9Y3F4, Q8NDT2, P22626, Q8TDD1, P17844, Q06265, Q9UKF6, Q05823, O00567, Q8IWX8, P19388, P19387, P46087, P11940, O75569, Q14683, Q53GS9, Q92879, Q13148, Q15459, P38159, Q5TAX3, Q8WWY3, Q8TC59, P33240, Q7L014,…	2497	547	13528	1.68375	2.39834e-09	1.80326e-11	9.36151e-10
GOTERM_BP_FAT	GO:0040012~regulation of locomotion	79	2.92701	5.19719e-13	Q14289, Q15654, P16234, P14780, P78504, P61073, P84022, P35568, Q9BZE4, O94813, Q02763, Q5JSH3, P27986, Q96IF1, P25054, P06213, P01127, P10415, P31146, P02749, P05362, Q9UBC0, P17948, Q96QB1, P05106, P04085, P01344, Q9BYG5, P24043, P08069, Q13393, P00742, P35968, O15230, Q9UQL6, Q13418, Q9UKV0, P24593, P60484, Q99967, P00747, Q9P2A4, P01137, Q15262, Q16787, P18206, P23443, Q9UBN7, Q9NR61, P17252,…	2497	192	13528	2.22916	2.52624e-09	1.88526e-11	9.86078e-10
GOTERM_BP_FAT	GO:0008285~negative regulation of cell proliferation	124	4.59429	5.67962e-13	Q99816, Q16270, P51531, P49815, P41240, Q96EY1, P35247, Q15797, P42773, P84022, Q63HR2, P56545, O14514, Q09028, P33151, Q9Y5X4, P25054, O43294, P28069, Q8WYH8, Q96J02, P10415, P06400, P02749, Q8IZP0, Q96QB1, Q9Y2T1, Q92731, O43422, O75569, O75563, P24593, O00712, P01589, Q13761, P01137, P01584, Q01955, Q15262, P12755, O43639, O15151, P17252, Q9Y6U3, Q92796, P61812, P10586, O60674, P37023, P17302,…	2497	361	13528	1.86093	2.761e-09	2.04519e-11	1.0777e-09
GOTERM_BP_FAT	GO:0002253~activation of immune response	49	1.81549	7.92069e-13	P01031, P07357, P07358, O14492, P08603, O00206, P49810, Q86WV1, P48740, P16885, O15455, P08174, P01024, P00736, O00187, P08575, P25963, P02747, P02746, P02745, O43187, P11226, O60603, P20963, Q99836, P04003, P09871, Q9H6Q3, P13671, Q9UDY8, P10643, P00751, P56945, P43403, P51617, P43405, P06241, P54284, Q9Y4K3, P07948, P17927, Q9Y616, Q9HC29, P20023, P11912, O43353, P15529, P0C0L4, P0C0L5	2497	94	13528	2.82412	3.85007e-09	2.83094e-11	1.50281e-09
GOTERM_BP_FAT	GO:0031175~neuron projection development	96	3.55687	1.01241e-12	Q9UPN3, Q9NYB9, Q96A47, Q14289, P08138, P11137, P43034, P61073, O43175, Q92823, O14786, O94813, P54753, O14514, P12830, Q8TCU5, Q02246, P25054, O94856, Q15375, Q9HCK4, P23471, P10415, P49757, Q02880, Q8TE12, O00213, Q9Y6N7, P46934, P60880, P34925, Q92870, P17787, Q9BYG5, Q9ULB1, P16220, P54762, P35580, Q15223, P08069, P54764, Q12955, P56199, Q13418, O14640, P60484, Q13761, P13611, P43268, Q01851,…	2497	256	13528	2.03164	4.92134e-09	3.59222e-11	1.92096e-09
GOTERM_BP_FAT	GO:0002460~adaptive immune response based on somatic recombination of immune receptors built from immunoglobulin superfamily domains	43	1.59318	1.19726e-12	P01031, Q99836, P30273, P07357, P07358, P52701, P04003, P49917, O00206, P40692, O60934, Q9H6Q3, P09871, P13671, P10643, Q00653, P07992, P08174, P01024, Q9Y4K3, P28067, P00736, O00187, P26842, P17927, Q9UQ84, Q9HC29, P05362, P02747, P02746, P20023, P02745, Q05655, P01903, Q92835, P04233, P11226, P15529, P25445, P20749, P43246, P0C0L4, P0C0L5	2497	77	13528	3.02547	5.8199e-09	4.21732e-11	2.27171e-09
GOTERM_BP_FAT	GO:0002250~adaptive immune response	43	1.59318	1.19726e-12	P01031, Q99836, P30273, P07357, P07358, P52701, P04003, P49917, O00206, P40692, O60934, Q9H6Q3, P09871, P13671, P10643, Q00653, P07992, P08174, P01024, Q9Y4K3, P28067, P00736, O00187, P26842, P17927, Q9UQ84, Q9HC29, P05362, P02747, P02746, P20023, P02745, Q05655, P01903, Q92835, P04233, P11226, P15529, P25445, P20749, P43246, P0C0L4, P0C0L5	2497	77	13528	3.02547	5.8199e-09	4.21732e-11	2.27171e-09
GOTERM_BP_FAT	GO:0032870~cellular response to hormone stimulus	61	2.2601	1.25167e-12	P17275, Q16270, P42224, O14492, P18433, P28562, P35568, P42229, Q08462, P27986, O14512, Q92569, P62993, O95835, O95622, Q8N5D0, P06213, P29353, Q9HAV0, Q02643, P01344, Q92831, P08069, Q9UQL6, Q9UKV0, Q8WWQ0, O14508, P30279, Q9H2Y7, P23443, P10912, Q9UQB8, P09874, P13861, P78527, P10644, Q9NRM7, P16520, P41743, P56945, P62873, P17301, O60674, P62879, P51692, Q06124, P31751, P18065, P37231, P19793,…	2497	133	13528	2.48481	6.08435e-09	4.37723e-11	2.37492e-09
GOTERM_BP_FAT	GO:0006511~ubiquitin-dependent protein catabolic process	92	3.40867	1.27583e-12	Q14999, Q99816, Q16531, Q9Y4X5, O43242, Q13200, Q13042, Q9HAU4, P40306, Q12834, Q99460, Q93034, Q92530, O00487, Q04323, P61289, Q9Y3I1, Q00987, Q9Y4E8, O43294, O95071, Q13616, P30260, Q13617, Q8TBB1, Q13618, Q13619, Q86T82, Q96J02, P28066, Q9UM11, Q13107, O60907, P46934, Q9Y2K6, Q93009, P54727, P40818, P14635, Q70CQ1, Q13620, Q8TAT6, O14818, P54725, Q86XK2, Q96PU4, Q8IWT3, Q15008, Q8NFA0, P51665,…	2497	242	13528	2.05962	6.202e-09	4.43e-11	2.42084e-09
GOTERM_BP_FAT	GO:0006289~nucleotide-excision repair	35	1.29678	1.29593e-12	Q16531, P54252, Q96T60, P78549, P49917, Q01831, P35249, P35250, P35251, P28340, Q92466, P18858, P07992, P23025, Q13216, P12004, P27694, Q07864, Q9HCS7, P56282, P15927, P19447, P54727, P04637, P32780, Q03468, P18074, P28715, P54725, Q96FI4, P40938, P51587, P40937, Q13888	2497	55	13528	3.44763	6.29968e-09	4.46786e-11	2.45898e-09
GOTERM_BP_FAT	GO:0002443~leukocyte mediated immunity	46	1.70433	1.3423e-12	P07437, P01031, Q99836, P30273, P07357, P07358, P52701, P04003, P49917, P40692, O60934, Q9H6Q3, P09871, P13671, P68371, P10643, P07992, P08174, P01024, P28067, P51809, P07948, P00736, O00187, P26842, Q8IZD2, P17927, Q9UQ84, Q9HC29, P05362, P02747, P02746, P20023, P02745, Q05655, Q99698, P01903, Q92835, P04233, P11226, P25445, P15529, P20749, P43246, P0C0L4, P0C0L5	2497	86	13528	2.89784	6.52472e-09	4.59488e-11	2.54682e-09
GOTERM_BP_FAT	GO:0001666~response to hypoxia	61	2.2601	1.8635e-12	P27540, O00151, P36897, Q14571, Q99814, Q14289, P17813, P61073, P84022, P49810, P27487, P22557, O43707, Q07869, P50281, P01127, P10415, P02787, P02786, P17948, P04085, Q92736, P17787, P19447, Q07817, P22460, P04179, P10600, P00749, Q99967, Q13557, P01137, O14543, P29466, P43681, P43354, Q92793, P35228, Q14643, P61812, Q9Y2N7, Q12791, Q13490, P00750, P17301, P51692, P29474, P29475, P07996, O15198,…	2497	134	13528	2.46627	9.05852e-09	6.33463e-11	3.53584e-09
GOTERM_BP_FAT	GO:0016192~vesicle-mediated transport	175	6.48388	1.90733e-12	P36575, O75969, P08567, P55735, O75351, Q9ULV4, Q99418, O00291, P49815, P35247, Q86UR5, Q9Y6Q5, P42262, Q92673, Q9BY11, Q13671, Q16623, P53621, Q9P0V3, O75558, Q92538, O94855, Q9UNF0, Q9NZ52, P49418, Q9Y6B7, Q9UJU6, Q9Y6I3, O00161, Q99829, P31146, P98164, O14910, Q8WZA2, Q9H1K0, P50570, P30533, P46934, O15020, P39880, P41250, O00499, Q9Y2T2, O14795, P12314, P42261, Q9UBF2, O43426, Q9NR12, O95782,…	2497	576	13528	1.646	9.27169e-09	6.43867e-11	3.61905e-09
GOTERM_BP_FAT	GO:0043069~negative regulation of programmed cell death	122	4.52019	2.04195e-12	Q9NR09, P49917, Q13002, Q96EY1, P49810, P84022, Q04771, P02458, P16885, P25054, P15056, P10415, Q05639, P20936, O15519, P21580, P04083, P02749, Q969V6, P25963, Q13464, Q86WB0, Q92870, Q99728, Q07817, P04233, Q92731, P09211, Q9NZS9, P98170, P20749, O14508, P01584, Q99836, O14920, P04070, O00273, P43354, Q05586, O00555, Q9UDY8, Q13315, P46531, P41743, P02511, O95817, P01106, P56597, Q13501, P07196,…	2497	359	13528	1.84111	9.92578e-09	6.84537e-11	3.87437e-09
GOTERM_BP_FAT	GO:0060548~negative regulation of cell death	122	4.52019	2.52903e-12	Q9NR09, P49917, Q13002, Q96EY1, P49810, P84022, Q04771, P02458, P16885, P25054, P15056, P10415, Q05639, P20936, O15519, P21580, P04083, P02749, Q969V6, P25963, Q13464, Q86WB0, Q92870, Q99728, Q07817, P04233, Q92731, P09211, Q9NZS9, P98170, P20749, O14508, P01584, Q99836, O14920, P04070, O00273, P43354, Q05586, O00555, Q9UDY8, Q13315, P46531, P41743, P02511, O95817, P01106, P56597, Q13501, P07196,…	2497	360	13528	1.836	1.22934e-08	8.42011e-11	4.79851e-09
GOTERM_BP_FAT	GO:0050778~positive regulation of immune response	64	2.37125	2.7094e-12	P01031, P07357, P07358, O14492, P08603, O00206, P49810, P42229, Q15762, P48740, Q86WV1, Q9NW08, P16885, P15151, O15455, P08174, P01024, P28067, P00736, O00187, P08575, P02747, P25963, P02746, P02745, O43187, P01903, P11226, O60603, P01584, P20963, Q99836, P30273, Q92692, P04003, Q9H6Q3, P09871, P13671, Q03519, P61812, Q9UDY8, P10643, P56945, P00751, P43403, P51692, P51617, P43405, P06241, P54284,…	2497	145	13528	2.39126	1.31703e-08	8.95941e-11	5.14082e-09
GOTERM_BP_FAT	GO:0006338~chromatin remodeling	35	1.29678	2.71578e-12	P51531, Q9ULG1, Q9HCK8, Q86WJ1, Q13185, Q8NFD5, Q9UIF9, Q12830, P20823, P51532, P49321, Q8TD26, O00267, Q09028, P56524, Q86U86, Q92922, Q9H5I1, P06400, Q9UIG0, Q9UPW6, Q8TAQ2, Q12824, Q9Y6J9, Q92830, Q9UMN6, O60264, Q92831, Q7KZ85, Q9NRZ9, Q9UQL6, P28370, O14497, O14646, Q9P2R6	2497	56	13528	3.38606	1.32016e-08	8.92002e-11	5.15303e-09
GOTERM_BP_FAT	GO:0001701~in utero embryonic development	73	2.70471	2.72925e-12	P17275, O95067, P27540, P01031, Q14469, P36897, P36896, Q9HCK8, Q99814, Q06546, P16234, P49917, Q14145, Q9BQA5, P51532, P49321, P12830, Q04771, Q02410, Q8N5D0, Q13618, P98161, P23769, Q9P2D1, O43521, Q9HCS7, P05556, P35680, Q99873, O95983, P55199, O60341, P35579, O43278, P04637, P35580, Q07817, O14686, P10600, Q99967, Q03112, Q15554, Q92908, Q9UMS4, O60934, P13671, O76080, P20823, Q99626, P10275,…	2497	176	13528	2.24711	1.32669e-08	8.90399e-11	5.17852e-09
GOTERM_BP_FAT	GO:0060284~regulation of cell development	81	3.00111	3.20106e-12	P36894, Q14469, Q96A47, P19022, P54259, P49917, P08138, Q15797, P53420, O15031, P84022, Q8IZQ8, O14786, Q92823, O94813, P53667, O43294, P55317, Q9HCK4, P10415, P49757, Q8IZT6, Q86Y01, Q8TE12, Q9Y6N7, Q16288, Q9UBC3, P01344, O43186, P17787, P04637, Q15911, Q13009, Q9UQL6, Q13418, Q9UKV0, P10600, P01137, Q92888, P30279, P12956, O00468, Q05586, Q9UMS4, O60934, P61371, O00555, P61812, P17936, P46531,…	2497	205	13528	2.14065	1.55606e-08	1.03737e-10	6.07381e-09
GOTERM_BP_FAT	GO:0008284~positive regulation of cell proliferation	135	5.00185	3.72465e-12	P27540, P24385, Q14469, Q9NR09, Q14289, P04198, P49917, Q96EY1, Q8IZQ8, O14786, Q00987, P06213, P01127, Q9UBP5, P10415, P31146, P05556, P08575, Q02643, P54821, O60884, P20248, Q13950, P04085, P47712, P17787, Q07817, P46087, P14317, P01133, P01589, P01137, Q13557, P01584, P62633, O43639, O15151, P17252, P54132, P43489, O60934, Q15303, P61812, O00463, Q13017, P46531, Q99665, O60674, P17301, P43403,…	2497	414	13528	1.76664	1.81057e-08	1.19905e-10	7.06726e-09
GOTERM_BP_FAT	GO:0043066~negative regulation of apoptosis	120	4.44609	3.80959e-12	Q9NR09, P49917, Q13002, Q96EY1, P49810, P84022, Q04771, P02458, P25054, P15056, P10415, Q05639, P20936, O15519, P21580, P04083, P02749, Q969V6, P25963, Q13464, Q86WB0, Q92870, Q99728, Q07817, P04233, Q92731, P09211, Q9NZS9, P98170, P20749, O14508, P01584, Q99836, O14920, P04070, O00273, P43354, Q05586, O00555, Q9UDY8, Q13315, P46531, P41743, P02511, O95817, P01106, P56597, Q13501, P07196, Q9Y371,…	2497	354	13528	1.83651	1.85186e-08	1.21833e-10	7.22841e-09
GOTERM_BP_FAT	GO:0046777~protein amino acid autophosphorylation	45	1.66728	3.87156e-12	P36897, Q13043, P36896, P08581, P21675, P16234, Q13546, O60674, Q9BQI3, P43403, P09619, P51617, P04626, Q9UQM7, P43405, Q5S007, P06241, P42345, Q96Q15, P06213, P07947, Q13263, O75460, P36888, O75385, Q13153, P19525, P16591, Q13177, Q16288, Q16584, P10721, P08069, Q16620, Q5TCX8, Q02779, Q05397, Q9NZJ5, O15164, P05198, Q13554, P00533, Q99759, Q13557, P31749	2497	85	13528	2.86819	1.88197e-08	1.23005e-10	7.34596e-09
GOTERM_BP_FAT	GO:0009968~negative regulation of signal transduction	85	3.14931	4.8343e-12	Q8N8U9, P24385, P08567, O75916, Q9HCK8, Q13574, O15169, P17813, Q9UPN9, P08138, P49815, P30153, Q96EY1, P41182, P35568, O15524, O75159, P49796, O14512, Q04771, Q9HAZ2, Q04724, Q13526, P25054, O43294, P25098, Q9UBP5, Q8TB45, P21580, P08575, Q13191, P25963, O43566, P49802, Q9UBC0, Q96QB1, Q9Y2T1, Q13950, Q9NZC7, Q9NSE2, Q07954, Q92835, Q15910, P10600, P24593, Q9NWT1, P57075, P60484, O14508, O14543,…	2497	221	13528	2.08373	2.34993e-08	1.52593e-10	9.17254e-09
GOTERM_BP_FAT	GO:0000122~negative regulation of transcription from RNA polymerase II promoter	97	3.59392	5.08172e-12	Q96BD5, P51531, Q14469, Q9UBB5, Q96IT1, Q06546, P14373, P54259, P17813, Q16576, Q15326, P41182, P84022, Q12830, P51532, Q15699, P18146, Q14190, Q00987, Q9HAZ2, P23760, Q9Y5X4, Q04724, Q8N5D0, P55317, Q9UJU2, P08651, Q07869, O60504, Q5VTD9, Q9UBP5, P06400, Q6W2J9, Q9UPW6, O14753, Q96ST3, Q9Y5J3, Q9UHI6, O60907, P46934, P39880, O95983, O60341, Q92833, Q9Y6X8, P04637, Q15911, Q9H2F5, Q9UQL6, Q9UKV0,…	2497	266	13528	1.97563	2.47022e-08	1.59369e-10	9.64209e-09
GOTERM_BP_FAT	GO:0051272~positive regulation of cell motion	49	1.81549	5.68455e-12	P36897, P23443, Q9UBN7, Q15654, Q14289, P39060, P16234, P14780, P41182, Q15303, P84022, P61812, P35568, Q13017, P27986, P56945, P17301, O60674, P09619, P51692, P25054, P07942, P13726, O43707, P06213, P07996, P01127, P07948, P10415, P31146, P05362, P14921, Q16665, P17948, Q9UBC0, P01344, P04085, Q9Y4H2, P10721, P08069, P00742, Q13393, P35968, Q13418, Q9UKV0, P40189, P00533, P08709, P01137	2497	98	13528	2.70885	2.76327e-08	1.77132e-10	1.07859e-08
GOTERM_BP_FAT	GO:0032989~cellular component morphogenesis	130	4.8166	7.01482e-12	Q9UPN3, Q14469, Q96A47, P43034, P61073, O14786, P54753, O14514, Q02246, P25054, O94856, Q9UJU2, P10415, Q02880, P05556, P48059, O00213, P34925, Q92870, P17787, Q99729, P54762, P54764, O15230, P56199, O14640, Q13761, P01137, Q92608, Q14160, P17252, P43354, P16157, O00555, P61812, P35222, P46531, P41743, O60674, P17302, O95644, O75122, Q06124, P07942, P12643, O75385, P26367, Q92786, P43146, Q16665,…	2497	397	13528	1.77406	3.40991e-08	2.17192e-10	1.331e-08
GOTERM_BP_FAT	GO:0030182~neuron differentiation	140	5.18711	7.40341e-12	Q9UPN3, Q14469, Q9NYB9, P07437, Q96A47, Q14289, P11137, P43034, P61073, O43175, O14786, P54753, O14514, Q02246, Q969N2, Q9Y5X4, P25054, P55317, O94856, P10415, Q02880, O00213, P46934, P39880, Q16288, P34925, Q92870, P17787, P54762, P54764, P56199, O14640, P28370, Q13761, P17252, O00468, P49335, P43354, O00555, P61812, Q9P121, Q12791, P10588, O43464, P46531, P41743, O60674, P17302, Q06124, P07942,…	2497	438	13528	1.73169	3.5988e-08	2.27772e-10	1.40473e-08
GOTERM_BP_FAT	GO:0070482~response to oxygen levels	62	2.29715	7.50864e-12	P27540, O00151, P36897, Q14571, Q99814, Q14289, P17813, P16234, P61073, P84022, P49810, P27487, P22557, O43707, Q07869, P50281, P01127, P10415, P02787, P02786, P17948, P04085, Q92736, P17787, P19447, Q07817, P22460, P04179, P10600, P00749, Q99967, Q13557, P01137, O14543, P29466, P43681, P43354, Q92793, P35228, Q14643, P61812, Q9Y2N7, Q12791, Q13490, P00750, P17301, P51692, P29474, P29475, P07996,…	2497	141	13528	2.38225	3.64996e-08	2.29557e-10	1.4247e-08
GOTERM_BP_FAT	GO:0048666~neuron development	115	4.26084	1.05958e-11	Q9NYB9, Q14469, Q9UPN3, Q96A47, Q14289, P11137, P43034, P61073, O43175, O14786, P54753, O14514, Q02246, Q9Y5X4, P25054, O94856, P10415, Q02880, O00213, P46934, P34925, Q92870, P17787, P54762, P54764, P56199, O14640, Q13761, P17252, O00468, P43354, O00555, P61812, Q9P121, O43464, P10588, P46531, P41743, O60674, P17302, Q06124, P07942, O75385, P26367, P43146, P32004, Q13972, P07196, P05067, Q13976,…	2497	339	13528	1.83786	5.15065e-08	3.21915e-10	2.01047e-08
GOTERM_BP_FAT	GO:0043193~positive regulation of gene-specific transcription	45	1.66728	1.08542e-11	Q14469, P51531, P27540, Q92908, P12956, P17813, P21675, P84022, Q8IZQ8, Q12830, P35222, P78527, P51532, P46531, P56524, P28069, P37231, Q13263, P55055, Q9NQB0, P23769, Q9UPY8, Q13133, Q92786, P43694, Q12824, P25963, P14921, Q16665, P41235, P16220, Q99729, P04637, Q15796, O00482, Q92731, P19532, Q9UQL6, P26583, P10600, P24468, Q92753, Q99967, P52657, P28370	2497	87	13528	2.80226	5.27623e-08	3.27716e-10	2.05949e-08
GOTERM_BP_FAT	GO:0048812~neuron projection morphogenesis	82	3.03816	1.12786e-11	Q9UPN3, Q96A47, P08138, P43034, P61073, O14786, Q92823, O94813, P54753, O14514, Q02246, P25054, O94856, Q15375, Q9HCK4, P23471, P10415, P49757, Q02880, Q8TE12, Q9Y6N7, O00213, P60880, P34925, Q92870, Q9ULB1, P16220, Q9BYG5, P17787, P54762, P35580, Q15223, P08069, P54764, Q12955, P56199, Q13418, O14640, Q13761, P13611, P43268, Q01851, P17252, P43354, Q9UQB8, P61371, O00555, Q8TEW0, P46531, Q8TD84,…	2497	213	13528	2.08569	5.4825e-08	3.38426e-10	2.14e-08
GOTERM_BP_FAT	GO:0006260~DNA replication	75	2.77881	2.32466e-11	P49959, O14746, Q96T60, O96020, P49917, Q13472, Q96EY1, Q16576, P49916, P35249, P49321, Q96PK6, Q14191, Q99741, Q09028, P35250, Q9BWF3, P35251, P18858, P30304, Q9UBT6, Q7L590, P08651, Q8WYH8, P01127, P30307, Q07864, Q92878, Q13156, Q00059, Q9UBZ9, O95251, P39748, P49454, Q9Y5B9, O95985, P15927, P23921, Q08945, O00712, Q13415, O00311, P01133, Q13112, Q13111, Q15554, P54274, P11388, P11387, P29279,…	2497	190	13528	2.13857	1.13001e-07	6.9326e-10	4.41082e-08
GOTERM_BP_FAT	GO:0010324~membrane invagination	83	3.07521	2.79958e-11	P36575, Q9ULV4, Q15811, Q99418, O00291, P49815, P35247, P42262, Q96RU3, Q92673, Q9BY11, Q13671, Q9P0V3, Q96B97, Q9UNF0, O43747, P49418, P23769, Q9Y6I3, Q9UJU6, P31146, P98164, Q12866, Q96T51, P02786, P50570, P11717, P46934, O00499, Q9UBC2, O60749, P12314, P42261, Q07954, Q99961, P37173, P32121, P11226, P15498, Q99962, Q99963, Q9NR12, O43426, Q10567, O95782, P53675, O60784, Q8WYP3, O95405, Q13596,…	2497	220	13528	2.04395	1.36088e-07	8.29803e-10	5.31196e-08
GOTERM_BP_FAT	GO:0006897~endocytosis	83	3.07521	2.79958e-11	P36575, Q9ULV4, Q15811, Q99418, O00291, P49815, P35247, P42262, Q96RU3, Q92673, Q9BY11, Q13671, Q9P0V3, Q96B97, Q9UNF0, O43747, P49418, P23769, Q9Y6I3, Q9UJU6, P31146, P98164, Q12866, Q96T51, P02786, P50570, P11717, P46934, O00499, Q9UBC2, O60749, P12314, P42261, Q07954, Q99961, P37173, P32121, P11226, P15498, Q99962, Q99963, Q9NR12, O43426, Q10567, O95782, P53675, O60784, Q8WYP3, O95405, Q13596,…	2497	220	13528	2.04395	1.36088e-07	8.29803e-10	5.31196e-08
GOTERM_BP_FAT	GO:0007160~cell-matrix adhesion	45	1.66728	2.90571e-11	P02751, Q15262, Q15654, Q14289, P29279, P02461, O75334, P35222, P35609, P26006, P12814, P26012, P18084, Q02763, P06756, P18564, P17301, Q96IF1, Q02246, P26010, Q13136, P98161, P10415, O43521, P25940, Q08043, Q5TAT6, P05556, P14543, Q14112, P48059, Q9BX66, Q9UBX5, P16144, P08514, Q96QB1, P05107, P05106, O15230, P56199, P49023, Q13418, P04004, P23229, Q13683	2497	89	13528	2.73929	1.41247e-07	8.56039e-10	5.51332e-08
GOTERM_BP_FAT	GO:0034329~cell junction assembly	28	1.03742	3.17403e-11	Q15262, P02751, P08648, P18206, Q14289, Q15654, P35221, Q9Y4G6, P35609, P12814, O15105, Q96IF1, P17302, Q02413, P25054, P11047, P10415, Q07157, Q08043, Q9Y490, Q9BX66, Q96QB1, P05106, O43815, Q9BYG5, O15230, Q9HBL0, P23229	2497	41	13528	3.69989	1.54289e-07	9.29455e-10	6.02243e-08
GOTERM_BP_FAT	GO:0040029~regulation of gene expression, epigenetic	41	1.51908	3.17966e-11	Q9H9G7, Q5TAX3, Q9UL18, Q9Y6K1, P26358, Q8TC59, P14373, Q9UKV8, Q8NFD5, Q15797, P84022, Q9UIF9, P51532, Q92989, Q7KZF4, Q8NI51, P38398, Q15633, P49711, Q7Z3Z4, Q9UPY3, Q8WYQ5, Q9HCK5, P51787, Q8IZD2, O75367, P46100, P17096, Q9UMN6, O95983, Q03164, P01344, Q9UBC3, Q15796, Q9BXP5, Q9H2F5, Q9NRZ9, Q9UQL6, O75569, Q92879, O14497	2497	77	13528	2.88475	1.54563e-07	9.25528e-10	6.03311e-08
GOTERM_BP_FAT	GO:0000165~MAPKKK cascade	73	2.70471	3.34282e-11	O60500, P01031, P36897, Q8IV61, Q8N5H7, Q14289, Q9NYL2, P30153, Q15797, P61073, Q9Y6W6, P49796, Q16828, P62993, Q13387, Q9BYB0, Q99956, P06213, P29353, P15056, Q9UJU6, Q13153, P08575, Q6Q0C0, Q05923, P17948, Q16584, P01344, P04233, Q02779, P56199, Q8IVH8, Q9BRG2, P10600, P01133, Q9BY84, Q13255, Q13202, P01584, P11362, P17252, P08581, P10912, Q8TEW6, Q9Y4G8, Q13163, Q9UKE5, Q13546, Q8NI17, P46109,…	2497	184	13528	2.14941	1.62495e-07	9.67231e-10	6.34271e-08
GOTERM_BP_FAT	GO:0040008~regulation of growth	114	4.22379	3.70713e-11	Q99816, Q16270, Q14289, P53420, P42773, P84022, Q8IZQ8, O14786, O15524, O14793, O14512, P06213, Q7LDG7, Q8WYH8, Q9UBP5, Q96J02, P10415, Q9P2D1, P06400, O43521, Q9H2K2, Q02643, O00213, Q16288, Q92870, Q9NSE2, P43026, Q92731, P24593, P01137, Q13557, O14508, O00468, P09874, P61812, O43464, P15172, P02511, P37023, Q06124, Q00613, P37231, Q9UKN5, Q99700, P10636, Q9P212, O75385, Q99543, Q92786, P22692,…	2497	341	13528	1.8112	1.80204e-07	1.06629e-09	7.03395e-08
GOTERM_BP_FAT	GO:0035023~regulation of Rho protein signal transduction	48	1.77844	3.80253e-11	Q9NR80, Q92888, Q14160, P19022, Q14289, O75962, Q8WZ42, Q7Z628, Q15811, Q12774, P43034, P41182, Q9NZN5, Q9UKW4, P11274, Q6ZV73, Q15052, P42345, O14827, O94887, Q92974, P52735, Q13972, Q96P48, Q96QB1, Q5VST9, Q07889, Q14155, Q9NZM3, Q96Q42, O60229, Q6XZF7, Q13009, Q6ZSZ5, Q8IVF5, P15498, O15068, O43307, Q07890, Q8IW93, Q9BVC4, Q12802, Q8N5V2, Q9H8V3, P98174, O15085, Q6ZUM4	2497	99	13528	2.62676	1.84841e-07	1.0873e-09	7.21497e-08
GOTERM_BP_FAT	GO:0030029~actin filament-based process	88	3.26047	4.9974e-11	Q9NYB9, P08567, O60610, O14492, Q14289, Q99418, Q5VT25, P43034, P16581, P41182, P11171, P09327, Q9Y4I1, P15311, P53667, Q9UNF0, O43707, P01127, P10415, O00401, P31146, Q6DT37, Q92974, Q9Y490, P05556, Q8WWI1, Q13464, P21333, Q96QB1, O00560, P00519, O75369, P35579, Q9H0H5, P35580, Q15417, Q7Z406, Q9NR12, P13797, O95466, P98174, P13796, Q9Y5S2, P02549, Q12959, Q92608, Q92747, O43639, Q8WZ42, Q9Y6U3,…	2497	241	13528	1.97825	2.42924e-07	1.42061e-09	9.48212e-08
GOTERM_BP_FAT	GO:0010551~regulation of specific transcription from RNA polymerase II promoter	46	1.70433	6.94624e-11	Q14469, P51531, Q92908, P12956, P17813, P21675, P84022, Q8IZQ8, P35222, P78527, P20823, P51532, P46531, O15105, P56524, Q9BZK7, Q8N5D0, P37231, Q07869, Q9UBP5, P55055, Q9NQB0, P23769, P19793, Q13133, Q6W2J9, P10827, Q12824, P25963, P11473, Q9Y5J3, P14921, P41235, O60907, P19838, Q92993, O60341, Q9Y261, P16220, P04637, P19532, Q9UQL6, P26583, Q9UKV0, Q99967, P52657	2497	94	13528	2.65122	3.37657e-07	1.96312e-09	1.31799e-07
GOTERM_BP_FAT	GO:0033674~positive regulation of kinase activity	85	3.14931	7.01804e-11	P24385, P01031, P36897, Q14289, Q13574, Q9NYL2, P61073, P35568, Q08462, P54619, P30305, O95622, O15455, P06213, P01127, P29353, Q9UJU6, O75460, Q13153, P08575, P52735, Q6Q0C0, O94806, Q9Y6T7, P17948, Q16584, P01344, Q9NSE2, Q9UGJ0, Q07954, P04233, P37173, Q02779, P56199, Q13418, P10600, O60315, P01133, Q13255, P01137, P01584, O14763, P30279, P01730, P10912, P08581, P52429, P61812, Q9UDY8, P13861,…	2497	231	13528	1.99353	3.41147e-07	1.97195e-09	1.33161e-07
GOTERM_BP_FAT	GO:0040007~growth	72	2.66765	7.24983e-11	O95067, P49810, O75159, P51532, P05981, Q04721, O14793, Q02410, Q8N5D0, P01127, Q9HB21, P10415, P08476, P22004, P22003, Q9Y2X3, P24864, P17844, Q03405, P43026, P14635, Q07817, P28715, P10600, P02708, P24593, P00749, P00747, P01137, P23409, P11362, Q13642, Q9UMS4, Q6KF10, O60934, O00555, P61812, P09529, P46531, P10275, Q99767, P08195, P28702, Q06124, P21802, P07992, P34820, P42345, P12644, Q9UM47,…	2497	183	13528	2.13155	3.52414e-07	2.02537e-09	1.37559e-07
GOTERM_BP_FAT	GO:0007229~integrin-mediated signaling pathway	38	1.40793	8.97575e-11	P08567, P08648, P29279, P02461, P26006, P26012, P18084, P56945, Q9UKW4, P06756, P17301, P18564, P26010, P43405, P11215, P05556, Q03001, Q13797, P16144, P13688, P08514, Q14511, P05107, P05106, P35579, P38570, O15230, P15498, P56199, Q05397, P20701, Q13418, P20702, Q14185, P23229, Q13683, Q08722, P13612	2497	70	13528	2.94104	4.36311e-07	2.49321e-09	1.70307e-07
GOTERM_BP_FAT	GO:0010648~negative regulation of cell communication	89	3.29752	1.09501e-10	Q8N8U9, P24385, P08567, O75916, Q9HCK8, P39086, Q13574, O15169, P17813, Q9UPN9, P08138, P49815, P30153, Q96EY1, Q13002, P41182, P35568, O15524, O75159, P49796, O14512, Q04771, Q9HAZ2, Q04724, Q13526, P25054, O43294, P25098, Q9UBP5, Q8TB45, P21580, P08575, Q13191, P25963, O43566, P49802, Q9UBC0, Q96QB1, Q9Y2T1, Q13950, Q9NZC7, Q9NSE2, Q07954, Q92835, Q15910, Q13003, P10600, P24593, Q9NWT1, P57075,…	2497	248	13528	1.94426	5.32285e-07	3.02434e-09	2.07768e-07
GOTERM_BP_FAT	GO:0051056~regulation of small GTPase mediated signal transduction	90	3.33457	1.13932e-10	Q9NR80, P46940, Q8TEU7, Q8IV61, Q9Y3P9, O95267, O14492, P19022, O75962, Q13574, Q14289, Q15811, Q99418, Q15027, Q12774, P49815, P43034, P41182, Q9NZL6, O95398, Q92565, Q04721, P11274, Q92538, Q9Y2X7, Q7LDG7, Q8TDY4, P20936, Q8NDX1, O94887, O60343, Q8WZA2, Q92974, P52735, Q96PV0, Q96QB1, O43150, Q07889, Q6XZF7, Q13009, P15498, O15068, Q9BVC4, Q07890, Q8IW93, Q8N5V2, Q9H8V3, O43739, P98174, Q92888,…	2497	252	13528	1.93489	5.53825e-07	3.12895e-09	2.16176e-07
GOTERM_BP_FAT	GO:0001775~cell activation	99	3.66803	1.15911e-10	P08567, P52701, P49917, P12268, Q96EY1, O00206, P61073, P84022, P02461, P49810, P18146, P16885, P25054, P28067, P10415, Q9P2D1, P05556, P08575, P05362, P04085, P17787, P04233, Q9UQL6, Q9UKV0, O75563, O60603, P20749, P13796, P01137, Q92608, O43639, P06239, P43681, P01730, P54132, O60934, P40692, P43489, Q9UDY8, P35222, Q13094, P43403, P56524, P43405, P06241, P11215, Q9HBE1, P07948, P02671, Q8IZD2,…	2497	287	13528	1.86882	5.63444e-07	3.16542e-09	2.19931e-07
GOTERM_BP_FAT	GO:0051301~cell division	101	3.74213	1.19629e-10	O95067, Q99816, Q96EE3, P24385, O75351, Q12834, P49917, P43034, P49916, Q9NTJ3, P25054, P18858, O60508, Q9UQE7, P06400, P20936, Q9NPB6, Q13464, Q86WB0, P24864, P20248, Q2NKX8, P14635, Q9H0H5, O60216, Q14683, Q8TD19, Q53HL2, Q9BRX2, P54274, P11387, P61812, Q9NRM7, P46531, Q8NHV4, O60879, O75122, P49116, P78396, P18754, Q7Z460, P41002, P42338, O95347, O75116, Q15691, P51587, O15085, Q9NQS7, Q13042,…	2497	295	13528	1.85487	5.81516e-07	3.2487e-09	2.26985e-07
GOTERM_BP_FAT	GO:0010608~posttranscriptional regulation of gene expression	79	2.92701	1.35005e-10	P60228, Q09161, Q9H9G7, Q9Y6M1, Q9UL18, Q13144, Q14289, Q96EY1, Q14240, Q15797, P84022, Q9BZE4, Q15717, Q9NQ94, Q08211, Q9Y3I1, Q9BQI3, Q9P2K8, Q00839, Q8WYQ5, Q9HCK5, O60506, P10415, P62495, P21333, Q04637, P55010, P11940, O75569, O60841, Q86Y82, P24593, P60484, Q92879, P20749, Q5TAX3, O15151, O43639, Q8TC59, P17252, Q9UKV8, Q9H074, P78527, O43432, Q92989, P51693, P26651, Q7KZF4, O15105, P17301,…	2497	211	13528	2.02843	6.56259e-07	3.64588e-09	2.5616e-07
GOTERM_BP_FAT	GO:0051098~regulation of binding	63	2.3342	1.42111e-10	O00206, Q96EY1, Q9ULZ3, P11171, P84022, Q9BZE4, P51532, Q9Y6Q9, Q06455, Q9UQM7, O15455, P23396, P10415, P49848, Q12824, Q9HAV5, Q9Y6J9, P05362, P25963, P30533, P21333, Q96P20, O60885, O60341, O43187, Q9UQL6, O60603, P20749, P01137, P01584, Q99836, P12755, O14920, P54132, P43489, Q9UDY8, P62158, Q13546, O15105, P17301, O60674, P51617, P56524, P23497, Q9Y616, Q92786, Q09472, P10827, Q9HC29, O43353,…	2497	153	13528	2.23082	6.90801e-07	3.81658e-09	2.69643e-07
GOTERM_BP_FAT	GO:0007409~axonogenesis	74	2.74176	1.5636e-10	Q9UPN3, Q96A47, P08138, P43034, P61073, O14786, Q92823, O94813, P54753, O14514, Q02246, P25054, O94856, Q15375, Q9HCK4, P23471, P10415, P49757, Q02880, Q8TE12, Q9Y6N7, O00213, P34925, P60880, Q92870, Q9ULB1, P16220, Q9BYG5, P17787, P54762, Q15223, P35580, P08069, P54764, Q12955, Q13761, P13611, P43268, Q01851, P17252, P43354, Q9UQB8, P61371, Q8TEW0, P46531, Q8TD84, O60674, Q9Y4C0, P04626, P32238,…	2497	193	13528	2.07725	7.60067e-07	4.1762e-09	2.9668e-07
GOTERM_BP_FAT	GO:0045860~positive regulation of protein kinase activity	82	3.03816	1.63363e-10	P24385, P01031, P36897, Q14289, Q13574, Q9NYL2, P61073, Q08462, P54619, P30305, O95622, O15455, P06213, P01127, P29353, Q9UJU6, O75460, Q13153, P08575, Q6Q0C0, O94806, Q9Y6T7, P17948, Q16584, P01344, Q9NSE2, Q9UGJ0, Q07954, P04233, P37173, Q02779, P56199, Q13418, P10600, O60315, P01133, Q13255, P01137, P01584, O14763, P30279, P01730, P10912, P08581, P52429, P61812, Q9UDY8, P13861, P10644, Q8TEW0,…	2497	223	13528	1.99216	7.94106e-07	4.33938e-09	3.09966e-07
GOTERM_BP_FAT	GO:0043434~response to peptide hormone stimulus	63	2.3342	1.95587e-10	P17275, P42224, Q13144, O14492, P18433, P35568, P42229, O15524, P27986, O14512, P62993, Q92569, Q8N5D0, P06213, Q07869, Q9Y266, P29353, P10415, Q02643, P20248, P01344, Q92831, P08069, Q07817, Q13393, Q9UQL6, Q9UKV0, Q92570, Q8WWQ0, O14543, O14508, O15440, P30279, Q9H2Y7, P23443, P17252, P10912, Q9UQB8, P09874, P78527, P10275, P13569, P41743, P56945, O60674, P51692, P29474, P31751, P37231, P42345,…	2497	154	13528	2.21633	9.50746e-07	5.1671e-09	3.71108e-07
GOTERM_BP_FAT	GO:0008104~protein localization	237	8.78103	2.02452e-10	O75969, P55735, O75351, O14787, Q86UR5, Q6WKZ4, P53621, O75558, P49792, O75694, P49790, P98160, P28067, P98164, Q9H2K2, Q9H1K0, Q9Y5X1, P46934, Q5VWG9, Q9Y5X3, Q96P20, O75369, P04233, Q9UBF2, O95782, Q96L92, O43572, P01137, O00410, Q13596, P35606, P20823, P13667, Q8IYJ3, O75674, Q13094, P41743, Q9NT62, Q9Y678, Q99666, O75886, P37231, P55072, P07948, Q9NP79, P30101, O75385, P26367, Q92783, Q9UKX7,…	2497	882	13528	1.45578	9.84121e-07	5.31958e-09	3.84135e-07
GOTERM_BP_FAT	GO:0048667~cell morphogenesis involved in neuron differentiation	78	2.88996	2.13302e-10	Q14469, Q9UPN3, Q96A47, P08138, P43034, P61073, O14786, Q92823, O94813, P54753, O14514, Q02246, P25054, O94856, Q15375, Q9HCK4, P23471, P10415, P49757, Q02880, Q8TE12, Q9Y6N7, O00213, P34925, P60880, Q92870, Q9ULB1, P16220, Q9BYG5, P17787, P54762, Q15223, P35580, P08069, P54764, Q12955, O14640, Q13761, P13611, P43268, Q01851, P17252, P43354, Q9UQB8, P61371, O00555, Q8TEW0, P46531, Q8TD84, O60674,…	2497	209	13528	2.02192	1.03686e-06	5.57451e-09	4.04721e-07
GOTERM_BP_FAT	GO:0030155~regulation of cell adhesion	58	2.14894	2.32495e-10	P12931, P13349, P17813, P49815, P30153, P41182, P84022, Q9BZE4, P42229, P27986, P27487, P25054, P50281, P98095, P10415, P20936, P14543, P05362, O00622, Q9UBC0, P24043, P21980, O15230, P15498, Q13418, P60484, Q99967, O43739, P01137, P01584, P27658, Q16787, P61812, Q9UKW4, O15105, P37023, P17301, O60674, P51692, P04626, P07996, Q9Y219, O00548, P02452, P32004, P25391, Q16363, P35240, P06576, P06396,…	2497	137	13528	2.29363	1.13016e-06	6.04362e-09	4.41138e-07
GOTERM_BP_FAT	GO:0042060~wound healing	73	2.70471	2.49266e-10	P08648, P08567, P20908, P17813, P16234, Q8IWY4, Q15797, P84022, P02461, O14793, Q04721, Q96IF1, P22223, Q07869, P00734, P01127, P02679, P15924, Q13310, P02675, P02749, P00451, P49356, Q03405, P05106, P12259, P04085, P01344, P35580, P14635, P00742, P37173, P00740, P10600, P04275, P00749, Q9UKI9, P00748, P00747, P01137, P07359, P01584, P02751, P10646, P23409, P04070, P13224, P61812, P46531, P00750,…	2497	191	13528	2.07064	1.21168e-06	6.44512e-09	4.7296e-07
GOTERM_BP_FAT	GO:0030522~intracellular receptor-mediated signaling pathway	39	1.44498	2.57254e-10	P31689, Q9Y3R0, Q15596, Q9H6Q3, P35228, P35222, Q9Y6Q9, Q93074, Q96PK6, Q9UHV7, P10275, Q14192, P10276, Q9BWF3, O60674, P38398, O43294, O95071, P23497, Q03060, P55055, P06400, P06401, Q8IZD2, P19793, Q9Y2X0, Q8TDD1, P11473, P24864, P46934, P17948, Q92993, Q15788, P03372, Q92731, P04150, Q9UBS8, P13631, O14497, P29590	2497	75	13528	2.8172	1.25051e-06	6.61645e-09	4.88115e-07
GOTERM_BP_FAT	GO:0051960~regulation of nervous system development	73	2.70471	3.27869e-10	Q14469, P36894, Q96A47, P19022, P54259, P08138, P49917, Q15797, P53420, O15031, O14786, Q92823, O94813, P53667, P55317, Q9HCK4, P10415, P49757, P02787, Q8IZT6, Q86Y01, Q8TE12, Q9Y6N7, Q16288, P48742, P60880, Q9UBC3, O43186, P17787, P04637, Q15223, Q13009, Q13418, P01133, P01137, Q92888, P30279, P12956, P17252, O00468, Q05586, Q9UMS4, O60934, P61371, O00555, P46531, P10586, O43157, P37231, P12644,…	2497	192	13528	2.05986	1.59377e-06	8.38827e-09	6.22102e-07
GOTERM_BP_FAT	GO:0040017~positive regulation of locomotion	46	1.70433	3.92543e-10	P23443, Q9UBN7, Q15654, Q14289, P39060, P17252, P16234, P14780, Q15303, P84022, P61812, P35568, O94813, Q13017, P27986, P56945, P17301, O60674, P09619, P25054, P07942, P13726, P06213, P07996, P01127, P10415, P31146, P05362, Q16665, P17948, Q9UBC0, P01344, P04085, Q14005, Q9Y4H2, P10721, P08069, P00742, Q13393, P35968, Q13418, Q9UKV0, P40189, P00533, P08709, P01137	2497	98	13528	2.543	1.90815e-06	9.99032e-09	7.44814e-07
GOTERM_BP_FAT	GO:0043627~response to estrogen stimulus	48	1.77844	4.68465e-10	P24385, P36897, O75916, P30279, P17252, P10912, P16234, P28562, P35222, O15524, Q12791, P13569, P10276, P21266, O14793, P02511, P38398, P29474, P51692, P18065, O00300, P06213, P37231, P12644, P50281, P01127, P10415, Q9HBZ2, Q02643, P24864, P45452, P20248, Q13033, P04085, P03372, P37173, P23771, P18075, Q9UBS8, P10600, Q9H3M7, P51587, P60484, P40763, O14543, O14508, P01137, P01584	2497	105	13528	2.47666	2.2772e-06	1.18605e-08	8.8887e-07
GOTERM_BP_FAT	GO:0030335~positive regulation of cell migration	43	1.59318	5.23576e-10	P23443, Q9UBN7, Q15654, Q14289, P39060, P16234, P14780, Q15303, P84022, P61812, P35568, Q13017, P56945, P27986, P17301, O60674, P09619, P25054, P07942, P13726, P06213, P07996, P01127, P10415, P31146, P05362, Q16665, P17948, Q9UBC0, P01344, P04085, Q9Y4H2, P10721, P08069, P00742, Q13393, P35968, Q13418, Q9UKV0, P40189, P00533, P08709, P01137	2497	89	13528	2.61754	2.5451e-06	1.31871e-08	9.93438e-07
GOTERM_BP_FAT	GO:0016569~covalent chromatin modification	54	2.00074	6.1364e-10	P51532, Q9H7Z6, Q96PK6, Q9BWF3, Q8NI51, Q14CW9, Q6PD62, Q8WYH8, Q9Y4A5, Q9NQX1, O75164, Q9Y6J9, O00213, Q92830, O75529, O95983, O95251, O60341, Q9UBC3, Q92831, Q15910, Q9H2F5, Q9UQL6, Q9UKV0, Q96L91, P55201, Q9BYW2, Q9UPT9, Q9Y6K1, Q92794, Q9UBN7, O75478, Q92793, Q9UIF9, Q5VVJ2, Q9UNL4, Q8WYB5, P56524, O43463, Q9H5I1, Q8IZD2, Q9UIG0, Q09472, Q6IE81, Q92993, Q7Z6Z7, Q9H0E9, Q9NXR8, Q96L73, Q9UBU8,…	2497	126	13528	2.32187	2.9829e-06	1.53758e-08	1.16433e-06
GOTERM_BP_FAT	GO:0051347~positive regulation of transferase activity	85	3.14931	6.31098e-10	P24385, P01031, P36897, Q14289, Q13574, Q9NYL2, P61073, P35568, Q08462, P54619, P30305, O95622, O15455, P06213, P01127, P29353, Q9UJU6, O75460, Q13153, P08575, P52735, Q6Q0C0, O94806, Q9Y6T7, P17948, Q16584, P01344, Q9NSE2, Q9UGJ0, Q07954, P04233, P37173, Q02779, P56199, Q13418, P10600, O60315, P01133, Q13255, P01137, P01584, O14763, P30279, P01730, P10912, P08581, P52429, P61812, Q9UDY8, P13861,…	2497	240	13528	1.91877	3.06776e-06	1.57321e-08	1.19745e-06
GOTERM_BP_FAT	GO:0046649~lymphocyte activation	74	2.74176	7.83314e-10	P52701, P49917, Q96EY1, P12268, P41182, P61073, P84022, P49810, P42229, P18146, P27986, P27487, P16885, P25054, P28067, Q9P2D1, P10415, P05556, P08575, Q9UQ84, P05362, Q13191, P17181, Q9UBC0, P01344, P35579, P17787, P04637, P04233, Q9UQL6, P15498, P20701, Q9UKV0, O75563, P20749, P33681, P13796, P01137, P13612, Q92608, O43639, P06239, P43681, P01730, P54132, O60934, P40692, Q9H6Q3, P43489, Q9UDY8,…	2497	199	13528	2.01462	3.80768e-06	1.9427e-08	1.48627e-06
GOTERM_BP_FAT	GO:0001568~blood vessel development	86	3.18637	8.19651e-10	Q14999, P17275, P24386, P07355, P36897, P20908, Q99814, P19022, Q14289, P17813, P78504, P61073, P02461, Q8IZQ8, O14786, P51532, O94813, P19429, P33151, Q04771, P98161, P50281, Q9UBP5, Q9P2D1, Q9NQB0, P20936, Q14790, Q12913, Q9Y6N7, Q9Y5J3, P54821, O00622, P13688, P17948, P04085, P08123, P35579, P05412, P35968, P37173, P21980, O15230, Q9BXJ9, Q99466, P01133, P00749, Q99967, P60484, P19338, P13612,…	2497	245	13528	1.90172	3.98432e-06	2.0225e-08	1.55521e-06
GOTERM_BP_FAT	GO:0030036~actin cytoskeleton organization	81	3.00111	8.76183e-10	Q9NYB9, P08567, O60610, O14492, Q14289, Q99418, Q5VT25, P43034, P41182, P11171, P15311, P53667, Q9UNF0, O43707, P01127, P10415, O00401, P31146, Q6DT37, Q92974, Q9Y490, P05556, Q8WWI1, Q13464, P21333, Q96QB1, O00560, P00519, O75369, P35579, Q9H0H5, P35580, Q15417, Q9NR12, P13797, P98174, O95466, P13796, Q9Y5S2, P02549, Q12959, Q92608, Q92747, O43639, Q8WZ42, Q9Y6U3, Q12929, Q15642, Q13643, P12814,…	2497	226	13528	1.94174	4.25912e-06	2.15107e-08	1.66248e-06
GOTERM_BP_FAT	GO:0031396~regulation of protein ubiquitination	46	1.70433	8.85734e-10	Q9UJX3, Q9UJX4, O43242, P25788, Q9UJX5, Q13200, P25789, Q9UJX6, P25786, Q13042, P40306, P25787, Q9Y297, O15169, Q12834, Q96EY1, Q99460, O60566, Q9BZE4, Q92530, Q99436, O00487, Q9UJX2, Q9HCE7, P53350, O15105, P61289, P38398, P63208, Q13526, Q5S007, Q13616, P30260, P55036, P28066, Q9UM11, O43684, P05129, P14635, O14818, Q15008, Q9UK73, P51665, P60900, O75832, Q9UNE7	2497	100	13528	2.49214	4.30554e-06	2.16359e-08	1.6806e-06
GOTERM_BP_FAT	GO:0007568~aging	49	1.81549	8.87894e-10	P36897, Q15554, O14746, P52701, P23443, P54274, P17252, P17813, Q96EY1, P09622, Q14191, P02511, P62993, P29474, P18065, P07992, P00450, P25098, P10415, P98164, P19793, Q02643, P48059, P02786, P02746, Q05655, P47712, P04637, Q07954, P05412, Q92835, Q04759, P06396, P18074, Q9H3D4, P28715, P04179, Q13418, Q99466, P10600, Q53EL6, P51587, P43246, P60484, O14543, O14508, P01137, P01584, P29590	2497	110	13528	2.41334	4.31604e-06	2.15803e-08	1.6847e-06
GOTERM_BP_FAT	GO:0031398~positive regulation of protein ubiquitination	41	1.51908	9.60937e-10	Q9UJX3, Q9UJX4, O43242, P25788, Q9UJX5, Q13200, P25789, Q9UJX6, Q13042, P25786, P40306, P25787, Q9Y297, O15169, Q12834, Q96EY1, Q99460, Q92530, Q99436, O00487, Q9UJX2, Q9HCE7, P53350, O15105, P61289, P38398, P63208, Q13526, Q5S007, Q13616, P30260, P55036, P28066, Q9UM11, P14635, O14818, Q15008, P51665, P60900, O75832, Q9UNE7	2497	84	13528	2.64435	4.6711e-06	2.32394e-08	1.82329e-06
GOTERM_BP_FAT	GO:0045321~leukocyte activation	85	3.14931	1.00263e-09	P52701, P49917, Q96EY1, P12268, O00206, P41182, P61073, P84022, P49810, P42229, P18146, P27986, P27487, P16885, P25054, O15455, Q9H0E2, P28067, Q9P2D1, P10415, P05556, P08575, Q9UQ84, P05362, Q13191, P17181, Q9UBC0, P01344, P35579, P17787, P04637, P04233, P37173, Q9UQL6, P15498, P17036, P20701, Q9UKV0, O75563, P20749, O60603, P33681, P13796, P01137, P13612, Q92608, O43639, P06239, P43681, P01730,…	2497	242	13528	1.90291	4.87377e-06	2.41276e-08	1.9024e-06
GOTERM_BP_FAT	GO:0043062~extracellular structure organization	64	2.37125	1.01273e-09	P07355, P36897, P20908, P13349, P19022, P17813, P16234, Q96EY1, P14780, Q13474, P02461, P51532, Q92823, P78545, P12830, P02458, O00300, O94856, P98160, Q9NQX3, P14543, P08572, O00213, O00622, P46939, Q92870, P08123, Q9ULB1, Q14031, P24821, Q12955, Q13418, P02708, O14640, P20749, Q01851, Q8IU80, P05997, P16112, Q9UQ16, P39060, O00468, O00555, P61812, Q15303, P35222, P51693, Q00653, Q9Y4C0, P04626,…	2497	163	13528	2.1272	4.92287e-06	2.42507e-08	1.92157e-06
GOTERM_BP_FAT	GO:0022604~regulation of cell morphogenesis	55	2.03779	1.03402e-09	P19022, Q8WUP2, P08138, Q15797, O15031, P84022, O14786, Q92823, O94813, P15311, P53667, O43294, Q9HCK4, P49757, P31146, P20936, Q9Y6N7, Q96QB1, Q16288, P05107, P35579, P17787, P35580, Q13009, P35968, Q7Z406, Q13418, P10600, P98174, P01137, P02549, P02751, Q92888, Q05586, O00555, P61812, P10586, Q6ZV73, O15105, O43157, P06241, Q9NRY4, P29323, P10636, O75385, P07197, Q96P48, Q92854, P07196, O60861,…	2497	131	13528	2.27461	5.02638e-06	2.46392e-08	1.96197e-06
GOTERM_BP_FAT	GO:0044092~negative regulation of molecular function	108	4.00148	1.10689e-09	Q13200, P08567, Q12834, Q96EY1, P49815, Q08462, Q92530, O00487, P49796, Q16828, P25054, P06213, P23396, P28066, P06400, Q8TB45, P08575, P25963, P30533, Q96P20, O43187, Q9UGJ0, Q7Z7A4, Q15008, O14640, Q9BY84, Q13202, P01584, Q9UNH7, P54274, P17252, P43489, P61812, Q99436, Q9NRM7, O60674, Q13098, P56524, P37231, P23497, Q14831, Q9Y616, Q92786, P10827, Q14833, P41235, O43306, P35240, P55273, Q53EL6,…	2497	334	13528	1.75183	5.3806e-06	2.62469e-08	2.10023e-06
GOTERM_BP_FAT	GO:0051101~regulation of DNA binding	52	1.92664	1.18247e-09	O00206, Q96EY1, Q9ULZ3, P51532, Q9Y6Q9, Q06455, Q9UQM7, O15455, P23396, P49848, Q12824, Q9HAV5, Q9Y6J9, P05362, P25963, P21333, Q96P20, O60341, O43187, O60885, Q9UQL6, O60603, P20749, P01137, P01584, Q99836, P12755, O14920, P43489, Q9UDY8, P62158, Q13546, O15105, O60674, P17301, P51617, P56524, P23497, Q9Y616, Q09472, Q92786, P10827, Q9HC29, O43353, P41235, O95271, Q04759, P18074, O60869, P24468,…	2497	121	13528	2.32827	5.74797e-06	2.79029e-08	2.24363e-06
GOTERM_BP_FAT	GO:0010720~positive regulation of cell development	36	1.33383	1.25417e-09	Q92888, P12956, Q9UMS4, P49917, P08138, Q15797, O15031, P84022, P61812, O94813, P46531, P10586, P53667, O43157, O43294, P37231, P29323, P12643, Q9HCK4, P07948, P10415, P49757, P10636, P26367, Q9Y6N7, P13010, Q92854, P07196, Q16288, P10721, Q15796, Q13009, Q13485, Q13418, P10600, P01137	2497	69	13528	2.82663	6.09651e-06	2.94518e-08	2.37968e-06
GOTERM_BP_FAT	GO:0001944~vasculature development	87	3.22342	1.31833e-09	Q14999, P17275, P24386, P07355, P36897, P20908, Q99814, P19022, Q14289, P17813, P78504, P61073, Q8IZQ8, P02461, O14786, P51532, O94813, P19429, P33151, Q04771, P98161, P50281, Q9UBP5, Q9P2D1, Q9NQB0, P20936, Q14790, Q12913, Q9Y6N7, Q9Y5J3, P54821, O00622, P13688, P17948, P04085, P08123, P35579, P05412, P35968, P37173, P21980, O15230, Q9BXJ9, Q99466, P01133, P00749, Q99967, P60484, P19338, P13612,…	2497	251	13528	1.87785	6.40838e-06	3.08096e-08	2.50141e-06
GOTERM_BP_FAT	GO:0031400~negative regulation of protein modification process	51	1.88959	1.95339e-09	O43242, Q13200, Q13042, P40306, P17813, Q12834, P30153, Q99460, P49810, Q9BZE4, O15524, O00487, Q92530, P61289, P30260, P06213, Q9P2D0, P28066, Q9UM11, P08575, Q9UBC3, P05412, O14818, Q15008, P51665, P60900, P01137, Q9UJX3, Q9UJX4, Q9UJX5, P25788, P25789, Q9UJX6, P25786, P26358, P25787, P17252, O60566, P17936, Q99436, Q9UJX2, O15105, P55036, O43684, P05129, P41235, Q05655, O43541, P35240, O75832,…	2497	119	13528	2.32187	9.49537e-06	4.54326e-08	3.70637e-06
GOTERM_BP_FAT	GO:0048858~cell projection morphogenesis	85	3.14931	1.97523e-09	Q9UPN3, Q96A47, P08138, P43034, P61073, O14786, Q92823, O94813, P54753, O14514, Q02246, P25054, O94856, Q15375, Q9HCK4, P23471, P10415, P49757, Q02880, Q8TE12, Q9Y6N7, O00213, Q9UBC0, P60880, P34925, Q92870, Q9ULB1, P16220, Q9BYG5, P17787, P54762, P35580, Q15223, P08069, P54764, Q12955, O15230, P56199, Q13418, O14640, Q13761, P13611, P43268, Q01851, P17252, P43354, Q9UQB8, P61371, O00555, Q8TEW0,…	2497	245	13528	1.87961	9.60154e-06	4.57218e-08	3.74782e-06
GOTERM_BP_FAT	GO:0002455~humoral immune response mediated by circulating immunoglobulin	22	0.815117	2.34359e-09	O00187, P17927, P01031, P07357, P07358, P04003, Q9UQ84, P02747, P20023, P02746, P02745, P09871, P13671, P10643, P11226, P15529, P08174, P20749, P01024, P0C0L4, P0C0L5, P00736	2497	31	13528	3.84482	1.13921e-05	5.39914e-08	4.44675e-06
GOTERM_BP_FAT	GO:0050767~regulation of neurogenesis	64	2.37125	2.38323e-09	Q14469, P36894, Q96A47, P19022, P54259, P08138, P49917, Q15797, O15031, O14786, Q92823, O94813, P53667, P55317, Q9HCK4, P10415, P49757, Q8IZT6, Q86Y01, Q8TE12, Q9Y6N7, Q16288, Q9UBC3, O43186, P17787, P04637, Q13009, Q13418, P01137, Q92888, P30279, P12956, Q9UMS4, Q05586, O60934, P61371, O00555, P46531, P10586, O43157, P37231, P12644, P29323, Q9UM47, P12643, P07948, P10636, O75385, P26367, P07197,…	2497	166	13528	2.08875	1.15848e-05	5.46456e-08	4.52196e-06
GOTERM_BP_FAT	GO:0051130~positive regulation of cellular component organization	68	2.51945	2.51147e-09	P08567, P36897, P08138, O00291, P35247, Q15797, P16581, O15031, P84022, O94813, P27986, P53667, P25054, O43294, P06213, O43707, P01024, O60504, Q9HCK4, P23769, P49757, P35869, Q9H2K2, Q9Y6N7, Q16288, Q9UBC3, P01344, P47712, Q13009, Q96PU5, Q13418, P10600, Q9BVC4, P01133, P01137, P01584, Q92888, O43639, Q15554, P26358, P54274, Q9UBN7, P22681, P17252, P21675, P61812, P41743, P10586, P17301, O43157,…	2497	181	13528	2.03538	1.22082e-05	5.73158e-08	4.76529e-06
GOTERM_BP_FAT	GO:0002252~immune effector process	55	2.03779	2.74526e-09	P07437, P01031, P07357, P07358, P52701, P08603, P49917, P68371, P48740, P08174, P01024, P28067, P00736, P10415, O00187, P08575, Q9UQ84, P05362, P02747, P02746, P02745, Q96P20, P01903, P04233, Q92835, P11226, P20749, P54278, Q99836, P30273, P04003, P40692, Q9H6Q3, O60934, P09871, P13671, P78527, P10643, P20585, P00751, P07992, P51809, P07948, P26842, Q8IZD2, P17927, Q9HC29, P20023, Q05655, Q99698,…	2497	134	13528	2.22368	1.33446e-05	6.23584e-08	5.20888e-06
GOTERM_BP_FAT	GO:0000082~G1/S transition of mitotic cell cycle	31	1.14857	3.54356e-09	P24385, P36896, P30279, Q96L34, P42773, Q9BQA5, Q93034, Q9NRM7, Q04771, O95644, Q9UQM7, Q13616, Q13617, P30304, Q13618, Q13619, P15170, P10415, P06400, P08476, Q07864, P05556, P24864, P18754, Q99708, P55273, O00311, Q13554, P00533, P31749, Q13557	2497	56	13528	2.99908	1.72251e-05	8.01174e-08	6.72358e-06
GOTERM_BP_FAT	GO:0051240~positive regulation of multicellular organismal process	84	3.11226	3.76017e-09	P27540, P36894, P39086, Q13002, O00206, Q9ULZ3, P53420, Q9NX02, P84022, P49810, P42262, Q8IZQ8, P42229, O14802, Q9NW08, Q04771, O15455, P05023, P00734, Q9UBP5, Q9P2D1, P10415, P27037, P22004, P02787, P02749, Q02643, P17181, Q96P20, P01344, P47712, O43186, P17787, P24043, P16220, Q9Y239, P10600, Q15628, P20749, O60603, P00748, P00747, P01137, P01584, P29466, P30273, Q99836, P10912, P61812, Q9UDY8,…	2497	244	13528	1.86511	1.8278e-05	8.46212e-08	7.13458e-06
GOTERM_BP_FAT	GO:0034504~protein localization in nucleus	43	1.59318	4.17414e-09	O95405, Q01082, Q14974, P55060, P49815, O14787, P41182, P61812, O00327, O95373, Q13285, Q96MT3, O60674, P49792, P52292, P00734, O00629, P30101, P52294, O94829, P25963, Q9Y2X3, Q13191, Q8TEX9, Q5VWG9, Q9NZQ3, P52948, O00505, P04637, O60684, P05412, Q14181, O15397, O14980, P10600, O14640, P20749, Q96QU8, P01137, P31749, P29590, O00410, Q9P2R6	2497	94	13528	2.47831	2.02903e-05	9.35046e-08	7.92006e-06
GOTERM_BP_FAT	GO:0051438~regulation of ubiquitin-protein ligase activity	38	1.40793	4.64744e-09	Q9UJX3, Q9UJX4, O43242, P25788, Q9UJX5, Q13200, P25789, Q9UJX6, Q13042, P25786, P40306, P25787, Q9Y297, Q12834, Q99460, O60566, Q92530, Q99436, O00487, Q9UJX2, P53350, O15105, P61289, P63208, Q13526, Q13616, P30260, P55036, P28066, O43684, Q9UM11, P14635, O14818, Q15008, Q9UK73, P51665, P60900, O75832	2497	78	13528	2.63939	2.2591e-05	1.03629e-07	8.8181e-06
GOTERM_BP_FAT	GO:0051170~nuclear import	41	1.51908	5.28598e-09	O95405, Q01082, Q14974, P55060, P49815, O14787, P41182, P61812, O00327, O95373, Q96MT3, O60674, P49792, P52292, P09651, P00734, O00629, P30101, P52294, O94829, P25963, Q9Y2X3, Q13191, Q8TEX9, Q9NZQ3, P52948, O00505, P04637, O60684, P05412, Q14181, O15397, O14980, P10600, P20749, Q96QU8, P01137, P31749, P29590, O00410, Q9P2R6	2497	88	13528	2.52416	2.56948e-05	1.17329e-07	1.00297e-05
GOTERM_BP_FAT	GO:0051169~nuclear transport	61	2.2601	5.54515e-09	Q09161, Q01082, Q9HAU5, P55060, O14787, P49815, P41182, Q96MT3, P49792, O75694, P28069, O00148, Q96Q15, P09651, P00734, O00629, P52294, Q8WUM0, Q8NDT2, Q9Y2X3, Q13191, P25963, Q8TEX9, P04637, O60684, P05412, P10600, Q9BY84, P20749, Q9GZY0, Q96QU8, P01137, Q9P2R6, O00410, O95405, Q14974, P61812, Q96FV9, Q9UDY8, Q9HCE7, O00327, O95373, O60674, Q86V81, P52292, Q92900, P30101, O94829, P78406, Q9UMR2,…	2497	158	13528	2.09164	2.69546e-05	1.22523e-07	1.05214e-05
GOTERM_BP_FAT	GO:0070302~regulation of stress-activated protein kinase signaling pathway	35	1.29678	5.68974e-09	Q14289, Q9NYL2, O15169, O00206, Q13002, P61812, Q13546, Q13387, P43405, P31751, O15455, Q9Y4K4, P02760, P07948, Q9UJU6, P26842, Q13153, Q9HC29, Q9HAV5, Q92918, O43353, Q16584, Q9Y239, Q5TCX8, Q03468, Q02779, Q9Y2U5, Q53EL6, O60315, Q16512, O15350, Q9UQF2, P31749, P01584, Q7Z6J0	2497	69	13528	2.74811	2.76574e-05	1.25149e-07	1.07958e-05
GOTERM_BP_FAT	GO:0008624~induction of apoptosis by extracellular signals	48	1.77844	6.21904e-09	Q9NR80, O14763, O75962, Q7Z628, Q15811, P17252, P08138, P49810, Q06187, Q9NZN5, Q9UKW4, Q15052, P53355, Q13158, O14827, Q9Y4K3, O00220, O43521, O15519, Q92974, Q92785, Q14790, P11473, Q13972, P52735, Q13501, Q92851, Q5VST9, Q07889, Q14155, Q92736, A9YTQ3, O60229, Q13009, P78560, Q6ZSZ5, Q8IVF5, P15498, O15068, O43307, P25445, Q07890, Q12802, Q8N5V2, P42575, Q9H8V3, P98174, O15085	2497	112	13528	2.32187	3.02303e-05	1.36175e-07	1.18001e-05
GOTERM_BP_FAT	GO:0007010~cytoskeleton organization	130	4.8166	6.35602e-09	Q96EE3, Q9UPN3, Q9NYB9, P07437, P08567, O60610, Q14289, Q99418, Q5VT25, P11137, P43034, Q9BY11, Q9UNF0, O43707, P17661, Q9UQE7, P01127, P10415, O00401, P31146, Q6DT37, Q9Y490, Q13153, P05556, Q8WWI1, Q13464, P23258, O00560, Q96QB1, O75369, Q9H0H5, O15230, Q14683, Q9NR12, P13797, O95466, P98174, P13796, P02549, Q9H4B7, Q9NV58, Q92608, O43639, Q9Y6U3, Q12929, P40692, P16157, Q13643, Q9Y4G6, P35222,…	2497	436	13528	1.61537	3.08961e-05	1.3855e-07	1.206e-05
GOTERM_BP_FAT	GO:0043408~regulation of MAPKKK cascade	47	1.74139	7.25657e-09	Q14289, Q9NYL2, O15169, O00206, Q13002, P61812, P35222, Q13546, Q13387, P04626, P25054, P31751, P43405, O15455, Q9Y4K4, P06213, O60504, P02760, Q9UJU6, P26842, Q13153, P08575, Q9HC29, Q9HAV5, Q14833, Q92918, Q6Q0C0, O43353, P01344, Q16584, Q9Y239, P35240, Q5TCX8, Q03468, Q02779, Q9Y2U5, Q13418, Q53EL6, O60315, Q16512, O15350, Q13255, Q13224, Q9UQF2, P31749, P01584, Q7Z6J0	2497	109	13528	2.33607	3.52736e-05	1.57474e-07	1.37687e-05
GOTERM_BP_FAT	GO:0006913~nucleocytoplasmic transport	60	2.22305	8.84935e-09	Q09161, Q01082, Q9HAU5, P55060, O14787, P49815, P41182, Q96MT3, P49792, O75694, O00148, Q96Q15, P09651, P00734, O00629, P52294, Q8WUM0, Q8NDT2, Q9Y2X3, Q13191, P25963, Q8TEX9, P04637, O60684, P05412, P10600, P20749, Q9BY84, Q9GZY0, Q96QU8, P01137, Q9P2R6, O00410, O95405, Q14974, P61812, Q96FV9, Q9UDY8, Q9HCE7, O00327, O95373, O60674, Q86V81, P52292, Q92900, P30101, O94829, P78406, Q9UMR2, Q9NZQ3,…	2497	156	13528	2.08373	4.30158e-05	1.91185e-07	1.67908e-05
GOTERM_BP_FAT	GO:0006606~protein import into nucleus	40	1.48203	8.88489e-09	O95405, Q01082, Q14974, P55060, P49815, O14787, P41182, P61812, O00327, O95373, Q96MT3, O60674, P49792, P52292, P00734, O00629, P30101, P52294, O94829, P25963, Q9Y2X3, Q13191, Q8TEX9, Q9NZQ3, P52948, O00505, P04637, O60684, P05412, Q14181, O15397, O14980, P10600, P20749, Q96QU8, P01137, P31749, P29590, O00410, Q9P2R6	2497	86	13528	2.51986	4.31885e-05	1.91104e-07	1.68583e-05
GOTERM_BP_FAT	GO:0042176~regulation of protein catabolic process	29	1.07447	1.01271e-08	Q13200, O43242, O15151, Q5HYK7, P21675, Q99460, Q12879, O14964, O00327, O15105, Q00987, P17302, P25054, Q96J02, Q9Y616, Q9UKS6, Q13191, P05129, P46934, P21333, Q99728, P08238, Q96PU5, O14980, P26045, Q13049, P31749, P01584, Q9UNE7	2497	52	13528	3.02141	4.92265e-05	2.16862e-07	1.92152e-05
GOTERM_BP_FAT	GO:0007044~cell-substrate junction assembly	18	0.666914	1.02772e-08	P02751, Q15262, P08648, Q08043, Q9Y490, Q14289, Q9BX66, Q15654, Q96QB1, P05106, P35609, P12814, O15230, Q96IF1, P11047, Q9HBL0, P23229, P10415	2497	23	13528	4.23994	4.99565e-05	2.19113e-07	1.95001e-05
GOTERM_BP_FAT	GO:0001501~skeletal system development	101	3.74213	1.37364e-08	Q15797, P14780, P84022, P02461, Q99717, P20849, P02458, P50281, P98161, P98160, P10415, Q9P2D1, P27037, P54821, P34925, Q13950, Q9Y2T1, P55287, Q9NZC7, O15232, O75569, P24593, Q9NR12, P01137, P05997, Q16394, P17252, P17482, O76080, P35222, P09619, P56524, P09486, P15036, P01106, P12644, P12643, P12645, P22692, P10827, P22607, P02452, P28356, P08253, Q13705, P40424, P08047, P00533, P07355, Q06210,…	2497	319	13528	1.71532	6.67705e-05	2.91584e-07	2.60636e-05
GOTERM_BP_FAT	GO:0051439~regulation of ubiquitin-protein ligase activity during mitotic cell cycle	35	1.29678	1.44036e-08	Q9UJX3, Q9UJX4, O43242, Q13200, Q9UJX5, P25788, Q9UJX6, P25789, Q13042, P25786, P40306, P25787, Q9Y297, Q12834, Q99460, O60566, Q92530, Q99436, O00487, Q9UJX2, P53350, P61289, P63208, Q13616, P30260, P55036, P28066, O43684, Q9UM11, P14635, O14818, Q15008, P51665, P60900, O75832	2497	71	13528	2.6707	7.00133e-05	3.04416e-07	2.73295e-05
GOTERM_BP_FAT	GO:0032869~cellular response to insulin stimulus	34	1.25973	1.54484e-08	P42224, P30279, Q9H2Y7, O14492, P10912, Q9UQB8, P18433, P35568, P09874, P78527, P56945, P27986, P41743, O14512, Q92569, P62993, P31751, Q8N5D0, P37231, P06213, P29353, P19793, Q02643, Q9BX66, P01344, Q92831, Q9Y4H2, P08069, Q9UQL6, Q13322, Q9UKV0, P21860, Q8WWQ0, P31749	2497	68	13528	2.70885	7.50917e-05	3.25084e-07	2.93119e-05
GOTERM_BP_FAT	GO:0046328~regulation of JNK cascade	33	1.22268	1.63767e-08	Q14289, Q9NYL2, O15169, O00206, Q13002, Q13546, Q13387, P43405, P31751, O15455, Q9Y4K4, P02760, Q9UJU6, P26842, Q13153, Q9HC29, Q9HAV5, Q92918, O43353, Q16584, Q9Y239, Q5TCX8, Q03468, Q02779, Q9Y2U5, Q53EL6, O60315, Q16512, O15350, Q9UQF2, P31749, Q7Z6J0, P01584	2497	65	13528	2.75053	7.96041e-05	3.43135e-07	3.10734e-05
GOTERM_BP_FAT	GO:0051340~regulation of ligase activity	38	1.40793	1.67148e-08	Q9UJX3, Q9UJX4, O43242, P25788, Q9UJX5, Q13200, P25789, Q9UJX6, Q13042, P25786, P40306, P25787, Q9Y297, Q12834, Q99460, O60566, Q92530, Q99436, O00487, Q9UJX2, P53350, O15105, P61289, P63208, Q13526, Q13616, P30260, P55036, P28066, O43684, Q9UM11, P14635, O14818, Q15008, Q9UK73, P51665, P60900, O75832	2497	81	13528	2.54164	8.12474e-05	3.48715e-07	3.17148e-05
GOTERM_BP_FAT	GO:0016570~histone modification	50	1.85254	1.67694e-08	Q9H7Z6, Q96PK6, Q8NI51, Q9BWF3, Q14CW9, Q6PD62, Q8WYH8, Q9Y4A5, Q9NQX1, O75164, Q9Y6J9, O00213, Q92830, O75529, O95983, O95251, O60341, Q92831, Q15910, Q9H2F5, Q9UQL6, Q9UKV0, Q96L91, P55201, Q9BYW2, Q9UPT9, Q92794, Q9UBN7, O75478, Q92793, Q9UIF9, Q5VVJ2, Q9UNL4, Q8WYB5, P56524, O43463, Q9H5I1, Q8IZD2, Q9UIG0, Q09472, Q6IE81, Q7Z6Z7, Q92993, Q9H0E9, Q9NXR8, Q96L73, Q9UBU8, Q9H9B1, Q92613, Q9NQC1,…	2497	122	13528	2.22037	8.15125e-05	3.48358e-07	3.18183e-05
GOTERM_BP_FAT	GO:0006508~proteolysis	265	9.81845	1.78268e-08	Q9Y6I7, Q969U6, Q13200, P08603, Q9UKT8, Q92530, Q04323, Q00987, Q9NRJ4, P49792, O43294, Q8TBB1, Q16820, Q96J02, P55211, P22695, P28066, P21580, Q9BSL1, Q86WB0, P46934, O60907, Q9P2N7, Q9Y2K7, Q9Y2K6, Q9NSE2, P14635, Q96Q27, P98170, Q9UK73, Q9UP52, P29466, Q8IU80, P22681, P09871, P13671, Q9UDY8, P10643, Q99436, O43464, O75674, Q9NT62, P63208, Q9Y575, Q9Y576, P55072, Q969H0, Q9Y574, Q13219, P20023,…	2497	1054	13528	1.36214	8.66523e-05	3.68749e-07	3.38247e-05
GOTERM_BP_FAT	GO:0000279~M phase	103	3.81623	1.86771e-08	O95067, Q12906, Q96EE3, P07437, P52701, Q12834, Q13472, P43034, P49916, Q9NTJ3, Q8IZX4, P25054, Q9UQE7, P06400, Q92878, Q86WB0, P23258, P20248, Q2NKX8, P14635, P53041, O60216, Q14683, Q8TD19, Q13148, Q9H4B7, Q53HL2, Q8TC59, P54274, O60934, P40692, Q13315, Q9NRM7, Q86U86, Q8NHV4, O75122, Q9H5I1, P27694, Q9UHC1, P78396, P18754, O00541, Q7Z460, P41002, O95347, Q15691, P46013, P51587, Q9NQS7, P49959,…	2497	329	13528	1.69612	9.07853e-05	3.84701e-07	3.54381e-05
GOTERM_BP_FAT	GO:0032990~cell part morphogenesis	85	3.14931	2.0251e-08	Q9UPN3, Q96A47, P08138, P43034, P61073, O14786, Q92823, O94813, P54753, O14514, Q02246, P25054, O94856, Q15375, Q9HCK4, P23471, P10415, P49757, Q02880, Q8TE12, Q9Y6N7, O00213, Q9UBC0, P60880, P34925, Q92870, Q9ULB1, P16220, Q9BYG5, P17787, P54762, P35580, Q15223, P08069, P54764, Q12955, O15230, P56199, Q13418, O14640, Q13761, P13611, P43268, Q01851, P17252, P43354, Q9UQB8, P61371, O00555, Q8TEW0,…	2497	256	13528	1.79885	9.84355e-05	4.1536e-07	3.84245e-05
GOTERM_BP_FAT	GO:0043405~regulation of MAP kinase activity	55	2.03779	2.26124e-08	P01031, Q14289, Q9NYL2, P49815, P30153, P61073, P49796, Q16828, Q99956, P06213, P01127, P29353, Q9UJU6, Q13153, P08575, Q05923, Q16584, P04233, Q02779, P56199, Q13418, P10600, O60315, P01133, Q9BY84, Q13255, P01137, Q13202, P01584, P08581, P17252, P10912, Q13546, P14210, Q13098, P04626, Q06124, P43405, Q9Y4K4, P07996, Q9P212, Q9Y616, Q14833, Q92918, P10721, Q5TCX8, Q9ULV8, Q03468, P42338, Q9Y2U5,…	2497	141	13528	2.11329	0.000109913	4.61844e-07	4.2905e-05
GOTERM_BP_FAT	GO:0006916~anti-apoptosis	72	2.66765	2.72008e-08	P36897, Q9NR09, O14746, P08138, P42229, Q04721, P53355, P15056, P10415, Q9NQB0, Q05639, P21580, O15519, P04083, P25963, Q969V6, Q86WB0, Q96BR1, P08069, Q07817, P21980, Q92731, P09211, P04179, Q9NZS9, P98170, Q9P286, Q99967, O14543, O14508, P01584, Q99836, Q9UBN6, O14920, Q92843, Q13489, Q9UDY8, Q8NI17, P41743, P02511, P14210, O95817, P51617, P51692, P29474, P13726, P01106, Q99933, P07996, Q9Y4K3,…	2497	206	13528	1.89357	0.000132214	5.53234e-07	5.1611e-05
GOTERM_BP_FAT	GO:0034097~response to cytokine stimulus	37	1.37088	2.81295e-08	P17275, Q99836, P42224, P12931, P10912, P17252, P16234, Q96EY1, P16581, P02461, P35222, P42226, O15524, Q13546, P14778, Q99665, P56524, P29474, P51617, P23497, P06213, P29320, P10415, P31146, Q9Y616, Q14790, P24864, P49354, O43353, O43187, P05412, Q07817, P08254, P40189, O14543, P40763, P29590	2497	79	13528	2.5374	0.000136728	5.6974e-07	5.33732e-05
GOTERM_BP_FAT	GO:0007179~transforming growth factor beta receptor signaling pathway	31	1.14857	2.90904e-08	O95405, P36894, Q15262, P36897, Q16671, P17813, Q15797, P84022, P61812, Q99717, P02461, O14793, Q04771, P37023, P01127, O15198, P49354, P04085, P08123, P16220, P43026, O43541, P05412, Q15796, P37173, P32121, Q13485, P10600, Q14767, P01137, P29590	2497	60	13528	2.79915	0.000141399	5.86757e-07	5.51964e-05
GOTERM_BP_FAT	GO:0045778~positive regulation of ossification	18	0.666914	2.91528e-08	P22004, P36894, P10828, P84022, Q13950, P61812, P47712, Q04771, P18075, O00238, P10600, Q14106, Q13705, Q13873, P12644, P12643, P01137, P27037	2497	24	13528	4.06328	0.000141702	5.85585e-07	5.53147e-05
GOTERM_BP_FAT	GO:0009894~regulation of catabolic process	42	1.55613	3.12726e-08	P27540, O15151, O43242, Q13200, Q5HYK7, P21675, Q99460, P35568, O14964, Q12879, O00327, O15105, Q00987, P54619, P17302, P56524, P31751, P25054, P42345, P06213, Q07869, Q96J02, Q9Y616, Q9UKS6, O75385, Q13191, P05129, Q16665, P21333, P46934, P01344, Q99728, Q9UGJ0, Q9Y4H2, P08238, Q96PU5, O14980, P26045, Q13049, P31749, Q9UNE7, P01584	2497	96	13528	2.37024	0.000152005	6.25581e-07	5.93369e-05
GOTERM_BP_FAT	GO:0006958~complement activation, classical pathway	20	0.741015	3.17945e-08	O00187, P17927, P01031, P07357, P07358, P04003, P02747, P20023, P02746, P09871, P02745, P13671, P10643, P11226, P15529, P08174, P01024, P0C0L4, P0C0L5, P00736	2497	29	13528	3.73635	0.000154541	6.33414e-07	6.03272e-05
GOTERM_BP_FAT	GO:0032535~regulation of cellular component size	88	3.26047	3.56746e-08	Q01082, P08567, P36897, P36896, Q14289, P49815, P30153, P41182, P84022, P42773, P09327, O75159, O14786, P05981, Q04721, O95835, P53667, Q8N5D0, P01127, P10415, P06400, P08476, P31146, P20936, Q8TB45, Q9Y2X3, O00213, O15020, P17844, Q16288, P11277, Q92870, P01344, Q13813, P16220, P04637, Q92731, Q13418, P10600, Q9BVC4, P02549, P01137, Q92747, O43639, P11362, Q9Y6U3, Q13642, O00555, Q13163, P61812,…	2497	271	13528	1.75925	0.000173399	7.07813e-07	6.76893e-05
GOTERM_BP_FAT	GO:0051443~positive regulation of ubiquitin-protein ligase activity	34	1.25973	3.80229e-08	Q9UJX3, Q9UJX4, O43242, Q13200, Q9UJX5, P25788, Q9UJX6, P25789, Q13042, P25786, P40306, P25787, Q9Y297, Q12834, Q99460, Q92530, Q99436, O00487, Q9UJX2, P53350, P61289, P63208, Q13526, Q13616, P30260, P55036, P28066, Q9UM11, P14635, O14818, Q15008, P51665, P60900, O75832	2497	70	13528	2.63145	0.000184812	7.51339e-07	7.21451e-05
GOTERM_BP_FAT	GO:0043388~positive regulation of DNA binding	34	1.25973	3.80229e-08	Q99836, P12755, O14920, O00206, Q9ULZ3, Q9UDY8, P51532, P62158, Q9Y6Q9, Q13546, O60674, P17301, P56524, P51617, Q9UQM7, O15455, P23497, Q9Y616, Q09472, Q12824, Q9HC29, Q9HAV5, P05362, O43353, O43187, O60885, Q04759, P18074, Q9UQL6, O60869, O60603, P52657, P01137, P01584	2497	70	13528	2.63145	0.000184812	7.51339e-07	7.21451e-05
GOTERM_BP_FAT	GO:0009628~response to abiotic stimulus	111	4.11263	4.64796e-08	P17275, Q16270, P24385, P52701, Q13144, Q14289, Q9NYL2, P10523, P49917, P28562, Q01831, P02461, Q16623, O14793, Q92466, Q9Y5X4, P98161, P50281, P55211, P10415, P98164, P08575, O00213, P46934, Q9UBZ9, P47712, O15516, P17787, Q07817, Q14683, P20749, P49407, P01137, P01584, Q15262, P34932, P12956, P17252, Q05586, P54132, Q9UDY4, Q9Y253, Q12791, P10588, Q13315, Q9H222, P02511, P17301, P28340, P17302,…	2497	368	13528	1.63414	0.000225912	9.14725e-07	8.81908e-05
GOTERM_BP_FAT	GO:0010769~regulation of cell morphogenesis involved in differentiation	36	1.33383	4.73297e-08	Q92888, P19022, Q05586, P08138, Q15797, O00555, O15031, P84022, P61812, O94813, Q92823, O14786, P10586, O15105, P53667, O43157, O43294, P29323, Q9HCK4, P49757, P10636, O75385, P07197, Q9Y6N7, Q92854, P07196, Q16288, P17787, Q15796, Q13009, Q05397, Q13485, Q13418, P20265, P10600, P01137	2497	77	13528	2.53295	0.000230043	9.277e-07	8.98038e-05
GOTERM_BP_FAT	GO:0045664~regulation of neuron differentiation	52	1.92664	5.25794e-08	Q14469, Q96A47, Q92888, P30279, P19022, P54259, Q05586, P08138, Q9UMS4, O60934, Q15797, P61371, O00555, O15031, O94813, O14786, Q92823, P46531, P10586, P53667, O43157, P55317, P29323, Q9UM47, Q9HCK4, P10415, P49757, P10636, Q8IZT6, O75385, P26367, O00548, P07197, Q86Y01, Q8TE12, Q9Y6N7, P07196, Q92854, Q16288, Q9UBC3, O43186, Q9Y261, P17787, Q16620, Q13009, O60229, Q05397, Q13418, Q9Y466, P20265,…	2497	133	13528	2.1182	0.000255556	1.02646e-06	9.97646e-05
GOTERM_BP_FAT	GO:0033043~regulation of organelle organization	74	2.74176	5.43532e-08	Q14999, Q9UPN3, Q01082, P08567, Q13042, P11137, P49815, P84022, P09327, Q8NI51, O95835, P25054, Q13526, P49711, P06213, O60504, P30307, P31146, P20936, Q92974, Q9H2K2, O15020, Q96QB1, Q03164, P11277, Q9UBC3, P01344, P04085, P49454, P47712, Q13813, Q13418, Q8IWT3, Q9BVC4, P01133, P02549, P01584, Q92747, O43639, Q15554, P26358, P54274, Q9UBN7, Q9Y6U3, P35222, Q9UJX2, Q13315, P38398, O75122, P07992,…	2497	217	13528	1.84751	0.000264176	1.05684e-06	0.00010313
GOTERM_BP_FAT	GO:0042110~T cell activation	50	1.85254	5.68402e-08	P49917, Q96EY1, P61073, P84022, P49810, P42229, P18146, P27487, P25054, P28067, Q9P2D1, P10415, P08575, Q13191, P05362, P17181, P01344, P35579, P04637, P04233, P15498, P20701, P20749, P33681, P13796, P01137, Q92608, O43639, P06239, P01730, P54132, Q9H6Q3, P43489, Q9UDY8, P35222, P78527, P43403, P51692, P43405, P06241, P11215, P30281, Q9HBE1, Q9Y219, P36888, P42768, P06729, O43353, P25445, P16333	2497	126	13528	2.14988	0.000276262	1.1008e-06	0.000107849
GOTERM_BP_FAT	GO:0045184~establishment of protein localization	201	7.4472	5.87739e-08	P55735, O75351, O14787, Q86UR5, Q6WKZ4, P53621, O75558, P49792, P49790, O75694, P28067, P98164, Q9H1K0, Q9Y5X1, P46934, Q9Y5X3, Q96P20, P04233, Q9UBF2, O95782, Q96L92, P01137, O00410, Q13596, P35606, P13667, Q8IYJ3, O75674, P41743, Q13094, Q9NT62, Q9Y678, Q99666, O75886, P37231, P55072, P07948, Q9NP79, P30101, Q92783, Q9UKX7, P26374, P31749, P53618, Q15027, P56589, O14617, P41182, Q86VN1, P00734,…	2497	769	13528	1.41607	0.000285659	1.13373e-06	0.000111518
GOTERM_BP_FAT	GO:0045786~negative regulation of cell cycle	37	1.37088	6.24495e-08	Q15262, P54274, Q14160, Q13574, P08138, P41182, P84022, P51532, Q13315, Q9NRM7, O95835, Q96KQ4, P25054, P12644, P12643, Q9UKN5, P10415, P06400, P08476, Q13105, P18509, P49848, O43683, O00213, P14921, P41235, P49454, Q92870, P04637, Q13625, P18075, Q53EL6, P00533, Q13761, P01137, P29590, Q12959	2497	81	13528	2.47475	0.000303521	1.19987e-06	0.000118492
GOTERM_BP_FAT	GO:0051437~positive regulation of ubiquitin-protein ligase activity during mitotic cell cycle	33	1.22268	6.43141e-08	Q9UJX3, Q9UJX4, O43242, Q13200, Q9UJX5, P25788, Q9UJX6, P25789, Q13042, P25786, P40306, P25787, Q9Y297, Q12834, Q99460, Q92530, Q99436, O00487, Q9UJX2, P53350, P61289, P63208, Q13616, P30260, P55036, P28066, Q9UM11, P14635, O14818, Q15008, P51665, P60900, O75832	2497	68	13528	2.62918	0.000312582	1.23083e-06	0.00012203
GOTERM_BP_FAT	GO:0051099~positive regulation of binding	36	1.33383	7.07216e-08	Q99836, P12755, O14920, O00206, Q9ULZ3, P11171, Q9UDY8, P51532, P62158, Q9Y6Q9, Q13546, O60674, P17301, P56524, P51617, Q9UQM7, O15455, P23497, Q9Y616, Q09472, Q12824, Q9HC29, Q9HAV5, P05362, O43353, O43187, O60885, Q04759, P18074, Q9UQL6, O60869, Q9NZJ5, O60603, P52657, P01137, P01584	2497	78	13528	2.50048	0.000343719	1.34815e-06	0.000134188
GOTERM_BP_FAT	GO:0002521~leukocyte differentiation	51	1.88959	8.4232e-08	P49917, Q96EY1, P14780, P41182, P49810, P42229, P18146, P27986, P16885, P25054, P28067, Q9P2D1, P10415, P05556, Q14790, P08575, Q9UBC0, P35579, P04637, P04233, P37173, Q9UQL6, Q9UKV0, P20749, P01137, P13612, Q92608, P06239, P01730, P54132, Q9UDY8, P35222, P78527, O15111, Q8NI17, P43403, P51692, P56524, P43405, P04629, P37231, Q9HBE1, Q9Y4K3, Q9Y219, P19320, P36888, P11912, P10721, P30988, P25445,…	2497	131	13528	2.10918	0.000409368	1.59942e-06	0.000159823
GOTERM_BP_FAT	GO:0007015~actin filament organization	34	1.25973	8.90415e-08	Q9NYB9, O43639, O60610, Q14289, Q8WZ42, Q9Y6U3, P12814, P56945, P41743, P15311, P42684, O43707, O00401, P10415, P31146, Q92974, Q9ULJ8, Q92786, P42768, Q9BX66, P21333, Q96P48, Q13177, Q14511, O60861, Q9UI08, P06396, Q16658, P16333, P02489, P13797, P13796, P02549, Q12959	2497	72	13528	2.55836	0.000432737	1.68417e-06	0.000168948
GOTERM_BP_FAT	GO:0048545~response to steroid hormone stimulus	67	2.4824	9.3249e-08	P17275, Q16270, P24385, P36897, O75916, P12931, P16234, P28562, O15524, P21266, O14793, O00300, P06213, P50281, P01023, P01127, P10415, Q02643, P02746, P24864, P20248, P04085, P47712, P37173, Q92731, P23771, Q9UBS8, P10600, P60484, P01137, O14543, O14508, P01584, P30279, P23443, P17252, P10912, P61812, Q15303, P35222, Q12791, P13569, P10276, P02511, P38398, P51692, P04626, P29474, P18065, P37231,…	2497	192	13528	1.89055	0.000453181	1.75691e-06	0.000176931
GOTERM_BP_FAT	GO:0035295~tube development	74	2.74176	1.01962e-07	Q14469, P36894, P36897, Q99814, P04198, P17813, P16234, P49815, P35247, P61073, P49810, Q15699, O14786, O94813, Q14190, Q04771, Q9BYB0, P23760, P55317, P50281, Q9HCK4, P10415, P61968, O43521, Q14790, Q68CZ2, O00622, P22455, P39880, P17948, Q96QB1, P48742, P04085, Q9BUZ4, P35968, P37173, O15230, Q13418, Q99466, P10600, O14641, O60315, O00712, P01133, Q92570, Q92908, Q14160, P29279, P35222, O14727,…	2497	220	13528	1.82232	0.000495513	1.91365e-06	0.000193463
GOTERM_BP_FAT	GO:0007050~cell cycle arrest	43	1.59318	1.0478e-07	Q99816, Q9NS23, Q9UPN3, Q9NYL2, O60934, Q9NNW5, P84022, P61812, P42773, Q93034, O15355, Q04721, Q9UNL4, P25054, Q13616, Q13617, Q13618, P01106, P57723, Q13619, P07996, P98161, Q9NQB0, P06400, P08476, O60381, O75460, Q8IZD2, Q03001, O00213, Q92870, Q99728, O60861, Q92831, P04637, Q969Z0, Q13418, P55273, P43246, O15350, P78344, P01137, P29590	2497	103	13528	2.26176	0.000509207	1.95899e-06	0.000198811
GOTERM_BP_FAT	GO:0051090~regulation of transcription factor activity	43	1.59318	1.0478e-07	Q99836, O14920, P43489, O00206, Q96EY1, Q9ULZ3, Q9UDY8, P51532, Q9Y6Q9, Q13546, O15105, O60674, P56524, P51617, Q9UQM7, O15455, P23497, P23396, P49848, Q9Y616, Q92786, Q09472, P10827, Q12824, Q9HC29, Q9HAV5, P25963, Q9Y6J9, P05362, P21333, P41235, O43353, Q96P20, O43187, O60341, Q04759, Q9UQL6, P24468, P40424, O60603, P52657, P01137, P01584	2497	103	13528	2.26176	0.000509207	1.95899e-06	0.000198811
GOTERM_BP_FAT	GO:0032868~response to insulin stimulus	42	1.55613	1.23769e-07	O15440, P42224, P30279, Q9H2Y7, P23443, O14492, P10912, Q9UQB8, P18433, P35568, P09874, P78527, P10275, P56945, P27986, P41743, O14512, Q92569, P62993, P31751, Q8N5D0, P42345, P37231, P06213, Q07869, P29353, P07948, P19793, Q02643, Q9BX66, P01344, Q92831, Q9Y4H2, P08069, Q04759, Q9UQL6, Q13322, Q9UKV0, P21860, Q8WWQ0, O14543, P31749	2497	100	13528	2.27543	0.00060146	2.30513e-06	0.00023484
GOTERM_BP_FAT	GO:0051351~positive regulation of ligase activity	34	1.25973	1.33903e-07	Q9UJX3, Q9UJX4, O43242, Q13200, Q9UJX5, P25788, Q9UJX6, P25789, Q13042, P25786, P40306, P25787, Q9Y297, Q12834, Q99460, Q92530, Q99436, O00487, Q9UJX2, P53350, P61289, P63208, Q13526, Q13616, P30260, P55036, P28066, Q9UM11, P14635, O14818, Q15008, P51665, P60900, O75832	2497	73	13528	2.52331	0.00065069	2.48436e-06	0.000254068
GOTERM_BP_FAT	GO:0010552~positive regulation of specific transcription from RNA polymerase II promoter	29	1.07447	1.36107e-07	P51531, Q14469, Q92908, P12956, P17813, P21675, P84022, Q8IZQ8, P35222, P78527, P51532, P46531, P56524, P37231, P55055, P23769, Q9NQB0, Q13133, Q12824, P25963, P14921, P41235, P16220, P04637, Q9UQL6, P19532, P26583, Q99967, P52657	2497	57	13528	2.75637	0.000661398	2.51565e-06	0.000258251
GOTERM_BP_FAT	GO:0050867~positive regulation of cell activation	45	1.66728	1.39709e-07	P31785, O43639, P08567, P06239, Q92692, P01730, P54132, P43489, O00206, Q96EY1, O14617, P41182, Q9UDY8, P42226, P42229, O75159, Q15762, P10276, O60674, P43403, P51692, P43405, P16109, P07996, Q9Y4K3, P28067, P26842, P31146, P19320, P08575, P06729, O43353, Q12933, P17787, Q92835, P04233, Q04759, P37173, P40189, P01589, P16333, P33681, Q08722, P01137, P01584	2497	111	13528	2.19637	0.000678894	2.57244e-06	0.000265085
GOTERM_BP_FAT	GO:0032355~response to estradiol stimulus	28	1.03742	1.42743e-07	P30279, P10912, P17252, P16234, P28562, O15524, P10276, P02511, P29474, P51692, P18065, P06213, P12644, P01127, Q9HBZ2, P24864, P20248, Q13033, P04085, P18075, Q9UBS8, Q9H3M7, P60484, P01137, O14508, O14543, P40763, P01584	2497	54	13528	2.80918	0.000693635	2.6184e-06	0.000270842
GOTERM_BP_FAT	GO:0016573~histone acetylation	26	0.96332	1.48514e-07	Q92794, O75478, Q92793, Q9H7Z6, Q9UNL4, Q8WYB5, Q8WYH8, Q9Y4A5, Q09472, Q9Y6J9, O00213, Q92830, Q6IE81, O75529, Q92993, O95251, O95983, Q9NXR8, Q9H0E9, Q92831, Q9UBU8, Q9H2F5, Q92613, Q9NQC1, Q96L91, P55201	2497	48	13528	2.93459	0.000721664	2.714e-06	0.000281791
GOTERM_BP_FAT	GO:0010740~positive regulation of protein kinase cascade	60	2.22305	1.50626e-07	P36897, O15169, Q15811, O00206, P29692, Q13387, Q9NYY3, O15455, P06213, O60504, O15519, Q14790, P08575, Q9HAV5, Q6Q0C0, P21333, P46934, P01344, P19438, Q9Y239, P00742, P53041, P21980, P14317, Q13418, Q15628, Q9H8V3, Q9NYJ8, P01137, P01584, P29466, O14763, Q99836, P10912, P61812, Q9UDY8, O00463, P35222, Q13546, Q8NI17, Q13490, O60674, P17302, P04626, Q13158, P13726, P42345, Q9Y4K3, P07948, P26842,…	2497	167	13528	1.94648	0.000731923	2.74229e-06	0.000285798
GOTERM_BP_FAT	GO:0046578~regulation of Ras protein signal transduction	71	2.6306	1.52043e-07	Q9NR80, Q9Y3P9, O14492, P19022, Q13574, Q14289, O75962, Q15811, Q99418, Q15027, Q12774, P43034, P41182, Q04721, P11274, Q92538, Q9Y2X7, Q8TDY4, Q8NDX1, O94887, O60343, Q92974, P52735, Q96QB1, O43150, Q07889, Q6XZF7, Q13009, P15498, O15068, Q07890, Q9BVC4, Q8IW93, Q8N5V2, Q9H8V3, O43739, P98174, Q92888, Q14160, Q8WZ42, Q7Z628, Q14161, Q9UQ13, Q9NZN5, Q9UKW4, Q6ZV73, Q15052, P04626, P42345, O14827,…	2497	210	13528	1.8317	0.000738806	2.75775e-06	0.000288487
GOTERM_BP_FAT	GO:0016441~posttranscriptional gene silencing	16	0.592812	1.65414e-07	Q5TAX3, Q9H9G7, Q9UL18, Q9UKV8, Q15797, P84022, Q92989, Q7KZF4, Q15796, Q9BXP5, O75569, Q15633, Q92879, Q9UPY3, Q8WYQ5, Q9HCK5	2497	21	13528	4.12777	0.000803755	2.98914e-06	0.000313858
GOTERM_BP_FAT	GO:0035194~posttranscriptional gene silencing by RNA	16	0.592812	1.65414e-07	Q5TAX3, Q9H9G7, Q9UL18, Q9UKV8, Q15797, P84022, Q92989, Q7KZF4, Q15796, Q9BXP5, O75569, Q15633, Q92879, Q9UPY3, Q8WYQ5, Q9HCK5	2497	21	13528	4.12777	0.000803755	2.98914e-06	0.000313858
GOTERM_BP_FAT	GO:0007507~heart development	72	2.66765	1.87614e-07	P36894, P36897, P20908, P17813, P49815, Q8IWY4, P02461, Q8IZQ8, O14786, P51532, P19429, Q14896, Q04771, P02458, P23760, P06213, P98161, P98160, P25098, Q9P2D1, Q6W2J9, P05556, Q14790, Q12913, Q96QB1, P35580, P37173, Q9UQL6, P04179, Q9UKV0, O14641, O14640, Q99967, P60484, P13612, Q03112, Q92908, Q8WZ42, Q06330, P61371, Q13163, P61812, Q15303, Q16602, P35222, P78527, Q13315, P46531, P46109, O15105,…	2497	215	13528	1.8143	0.000911578	3.37775e-06	0.000355981
GOTERM_BP_FAT	GO:0002526~acute inflammatory response	41	1.51908	2.02986e-07	P02751, P01031, P07357, P07358, P04003, P08603, O00206, P09871, P49815, P13671, P10643, P48740, P00751, Q04771, P51692, P13726, P08174, P29320, P01024, P01023, P00734, P07948, P00736, O00187, P17927, P02787, P02786, P02747, P02746, P20023, P00451, P02745, P01344, P11226, P01583, P15529, P00748, P0C0L4, P40763, P0C0L5, P01584	2497	98	13528	2.26659	0.000986227	3.641e-06	0.000385146

## Sheet: CC_ALL_FAT
Category	Term	Count	%	PValue	Genes	List Total	Pop Hits	Pop Total	Fold Enrichment	Bonferroni	Benjamini	FDR
GOTERM_CC_FAT	GO:0031981~nuclear lumen	536	19.8592	2.59584e-90	P46940, P13984, Q13472, Q16829, Q16828, O75554, Q92922, Q9Y4A5, Q8NDT2, Q9Y6J9, Q5VWG9, P46937, O15226, Q9UKF6, O95983, P55199, Q9UGJ0, P19388, P12882, P19387, P14635, P32780, Q06787, Q96L91, Q71F56, P12755, Q53HL2, Q00403, Q92908, P33240, Q9BQ67, O75478, Q96FV9, Q9UBW7, Q13315, Q92800, P63208, P01106, O75081, Q6P2Q9, P22674, Q13216, Q9GZL7, P55072, Q9H4L7, Q86U06, Q8TAQ2, Q13330, Q9UNA4, Q9NY93,…	2115	1450	12782	2.23401	2.03514e-87	2.03514e-87	3.97404e-87
GOTERM_CC_FAT	GO:0005654~nucleoplasm	381	14.1163	2.68326e-84	Q96BD5, P23193, P78549, P13984, Q13472, Q01831, Q16829, Q8IZX4, Q16828, Q09028, Q00987, Q9Y5X4, P49790, O43390, O75554, Q92922, Q9UJU2, Q8TEQ6, Q8WYH8, O60506, Q9Y4A5, Q9H9Y6, Q8NDT2, Q9Y6J9, O60907, Q9UKF6, P46937, Q5VWG9, Q9Y2K7, O95983, O95251, Q13950, P55199, O43186, Q9UGJ0, P19388, P19387, P14635, P32780, Q9UQL6, Q03052, Q9UKV0, Q06787, Q96L91, Q71F56, Q9GZY0, P55201, P12755, Q00403, Q8WWY3,…	2115	882	12782	2.61063	2.10368e-81	1.05184e-81	4.10788e-81
GOTERM_CC_FAT	GO:0043233~organelle lumen	593	21.9711	1.44942e-75	P46940, P13984, Q13472, Q16829, Q16828, P22557, O75554, Q92922, P01127, Q9Y4A5, Q8NDT2, Q00059, Q9Y6J9, Q5VWG9, P46937, O15226, Q9UKF6, O95983, P55199, Q9UGJ0, P19388, P19387, P12882, P14635, P32780, Q06787, P07237, P01133, Q96L91, Q71F56, P01137, P12755, Q00403, Q53HL2, Q92908, P33240, Q9BQ67, P01730, O75478, Q96FV9, Q9UBW7, P13667, Q13315, Q92800, P63208, P01106, O75081, Q6P2Q9, P22674, Q13216,…	2115	1820	12782	1.96912	1.13634e-72	3.78781e-73	2.21896e-72
GOTERM_CC_FAT	GO:0031974~membrane-enclosed lumen	600	22.2305	4.27462e-75	P46940, P13984, Q13472, Q16829, Q16828, P22557, O75554, Q92922, P01127, Q9Y4A5, Q8NDT2, Q00059, Q9Y6J9, Q5VWG9, P46937, O15226, Q9UKF6, O95983, P55199, P19388, Q9UGJ0, P19387, P12882, P14635, P32780, Q06787, P07237, P01133, Q96L91, Q71F56, P01137, P12755, Q00403, Q53HL2, Q92908, P33240, Q9BQ67, P01730, O75478, Q96FV9, Q9UBW7, P13667, Q13315, Q92800, P63208, P01106, O75081, Q6P2Q9, P22674, Q13216,…	2115	1856	12782	1.95372	3.3513e-72	8.37825e-73	6.54413e-72
GOTERM_CC_FAT	GO:0070013~intracellular organelle lumen	575	21.3042	2.21724e-71	P46940, P13984, Q13472, Q16829, Q16828, P22557, O75554, Q92922, Q9Y4A5, Q8NDT2, Q00059, Q9Y6J9, Q5VWG9, P46937, O15226, Q9UKF6, O95983, P55199, Q9UGJ0, P19388, P19387, P12882, P14635, P32780, Q06787, P07237, Q96L91, Q71F56, P01137, P12755, Q00403, Q53HL2, Q92908, P33240, Q9BQ67, P01730, O75478, Q96FV9, Q9UBW7, P13667, Q13315, Q92800, P63208, P01106, O75081, Q6P2Q9, P22674, Q13216, Q9GZL7, P55072,…	2115	1779	12782	1.95335	1.73832e-68	3.47664e-69	3.39444e-68
GOTERM_CC_FAT	GO:0044451~nucleoplasm part	230	8.52167	8.01058e-46	Q96BD5, P13984, Q13472, Q8IZX4, Q09028, Q9Y5X4, O75554, Q9UJU2, Q8TEQ6, Q8WYH8, Q9Y4A5, Q9Y6J9, O60907, P46937, Q5VWG9, P55199, Q13950, O95251, O95983, P19388, O43186, P19387, P32780, Q9UQL6, Q9UKV0, Q03052, Q96L91, Q71F56, Q9GZY0, P55201, P12755, Q00403, Q15208, Q92908, Q8WWY3, Q92794, O75478, Q92793, Q96FV9, P09874, Q9UBW7, P20823, Q8WU68, P01106, Q6P2Q9, Q03060, O43395, Q8TAQ2, Q14839, P41235,…	2115	555	12782	2.50451	6.2803e-43	1.04672e-43	1.22636e-42
GOTERM_CC_FAT	GO:0005829~cytosol	411	15.2279	2.91966e-43	P07437, Q13200, O75351, O75962, Q92530, P55196, Q13469, P53621, Q16829, P28066, Q7Z5R6, Q13464, Q04637, P46934, Q9UGJ0, P14635, Q13347, Q07817, O95782, Q96L92, P13796, Q13557, Q99570, P22681, Q13642, O75475, P13861, Q99436, O75674, P41743, Q8NHV4, P63208, O75886, O75083, P57721, P37231, P07947, P55072, P07948, O75385, P14923, P07814, Q8IVF5, Q05397, P57737, P05198, O15085, Q8N8S7, P53618, P60228,…	2115	1330	12782	1.86758	2.28902e-40	3.27002e-41	4.4698e-40
GOTERM_CC_FAT	GO:0043228~non-membrane-bounded organelle	669	24.787	4.51858e-42	P46940, P07437, P55735, Q8IUG5, B2RTY4, P13984, Q9BR76, Q13472, Q13474, Q9NTJ3, Q13671, Q9BYB0, Q8WXH0, Q92922, P17661, Q16825, Q9P2D1, P21580, O75367, Q9H2K2, Q8NDT2, Q7Z5R6, Q00059, Q13464, P46934, O15226, O95983, P46939, O75369, O95985, P12882, P14635, Q8WXI2, Q06787, Q96L91, P13796, Q53HL2, Q8TC59, P33240, Q9BQ67, O75478, Q05586, P16157, Q13643, Q13315, Q92800, Q05193, Q8NHV4, O75083, O75081,…	2115	2596	12782	1.55743	3.54256e-39	4.4282e-40	6.91762e-39
GOTERM_CC_FAT	GO:0043232~intracellular non-membrane-bounded organelle	669	24.787	4.51858e-42	P46940, P07437, P55735, Q8IUG5, B2RTY4, P13984, Q9BR76, Q13472, Q13474, Q9NTJ3, Q13671, Q9BYB0, Q8WXH0, Q92922, P17661, Q16825, Q9P2D1, P21580, O75367, Q9H2K2, Q8NDT2, Q7Z5R6, Q00059, Q13464, P46934, O15226, O95983, P46939, O75369, O95985, P12882, P14635, Q8WXI2, Q06787, Q96L91, P13796, Q53HL2, Q8TC59, P33240, Q9BQ67, O75478, Q05586, P16157, Q13643, Q13315, Q92800, Q05193, Q8NHV4, O75083, O75081,…	2115	2596	12782	1.55743	3.54256e-39	4.4282e-40	6.91762e-39
GOTERM_CC_FAT	GO:0044459~plasma membrane part	573	21.2301	3.68436e-36	P07437, P55196, P01911, P53621, Q13467, Q9BYB0, Q8WXH0, O75694, P28068, Q16820, Q16827, P34741, P28067, P27037, Q13753, P40238, P31997, Q7Z5R6, Q8WWI1, Q9H1K0, P46934, P46939, P17787, P12882, P01903, Q07817, P30926, P01906, P21579, O95782, P13796, Q13557, Q9UGI8, Q13596, P01730, P22681, Q05586, P16157, P13671, Q5TCQ9, Q8IYJ3, P41743, P06756, O75886, P07942, P07948, P51787, Q8NE71, Q9Y6H8, Q13332,…	2115	2203	12782	1.57191	2.88853e-33	3.20948e-34	5.64049e-33
GOTERM_CC_FAT	GO:0070161~anchoring junction	92	3.40867	2.98914e-28	Q9NYB9, Q14574, P08648, P32926, P19022, Q15654, Q9NQS3, Q14289, Q8WUP2, P49917, Q96NY8, P35221, Q14145, Q63HR2, P55196, Q14192, P12830, Q96IF1, P53667, Q02413, P25054, O43294, Q9Y2X7, Q9H307, Q96B97, P22223, O60504, P15924, Q13153, Q9Y490, P05556, Q7Z5R6, P08575, Q02487, P48059, Q68CZ2, Q8WWI1, Q96QB1, O00560, P35579, Q13813, P12882, Q15223, Q13418, Q14126, Q08554, Q9HBL0, Q14847, Q155Q3, Q01638,…	2115	172	12782	3.23257	2.34348e-25	2.34348e-26	4.57616e-25
GOTERM_CC_FAT	GO:0030054~cell junction	185	6.85439	4.68206e-27	Q9UPN3, Q9NYB9, O60391, P32926, Q14289, Q15654, P39086, P19022, Q8WUP2, P49917, Q5VT25, Q96NY8, P41240, Q13002, Q14145, Q86UR5, P42262, P42263, Q63HR2, P55196, P56545, P24046, O14514, P33151, O15399, Q96IF1, Q9BYB0, O43294, Q9UQM7, P25054, Q7LDG7, P22223, O60504, P49418, Q9NQX3, O00161, O14910, P05556, Q9Y490, Q13153, P08575, P48059, Q7Z5R6, Q9NPB6, Q8WWI1, Q12913, P50570, Q8IZP0, Q9Y4J8, O00560,…	2115	518	12782	2.15839	3.67073e-24	3.33703e-25	7.1679e-24
GOTERM_CC_FAT	GO:0005912~adherens junction	84	3.11226	2.36877e-26	Q9NYB9, P08648, P19022, Q15654, Q9NQS3, Q14289, Q8WUP2, P49917, Q96NY8, P35221, Q14145, Q63HR2, P55196, Q14192, P12830, Q96IF1, P53667, P25054, O43294, Q9Y2X7, Q96B97, P22223, O60504, P15924, Q13153, Q9Y490, P05556, Q7Z5R6, P08575, P48059, Q68CZ2, Q8WWI1, Q96QB1, O00560, P35579, Q13813, P12882, Q15223, Q13418, Q9HBL0, Q14847, Q155Q3, Q01638, Q9UGI8, Q15262, Q16787, P18206, Q92692, Q14160, Q9UQB3,…	2115	155	12782	3.27519	1.85712e-23	1.5476e-24	3.62643e-23
GOTERM_CC_FAT	GO:0043235~receptor complex	70	2.59355	9.27469e-26	P08648, P36897, P36896, O60391, P32927, Q15654, P39086, P17813, Q13002, O00206, P84022, P35568, Q12879, P26006, P18084, P26012, P18564, Q04771, Q8TCU5, O15399, P26010, Q9H0E2, P06213, P05556, Q15822, Q13797, O00560, P05107, P05106, P35579, P17787, P42261, P30926, P37173, P56199, P20701, P20702, Q15628, P02708, P13612, P20963, P07333, P43681, P01730, Q12929, P10912, Q05586, Q13546, P06756, P17301,…	2115	116	12782	3.64694	7.27136e-23	5.59335e-24	1.41989e-22
GOTERM_CC_FAT	GO:0005667~transcription factor complex	98	3.63097	3.43173e-24	O00151, Q99814, P13984, Q15797, P84022, Q99717, Q96PK6, Q8IZX4, Q9Y5X4, Q9UJU2, Q9Y4A5, P06400, P61968, Q5SXM2, P46937, P35680, Q5VWG9, Q13950, O43186, O15516, P32780, Q15911, Q3KNW1, Q03052, Q9UKV0, Q00403, Q92908, P12956, Q92793, P09874, P35222, P20823, Q15406, P15172, Q9UKN8, O00268, P28749, Q03060, Q16665, P20226, Q92994, P41235, P62380, Q92993, Q15796, O60869, P40425, P40424, P52657, P40426,…	2115	210	12782	2.8203	2.69048e-21	1.92177e-22	5.25374e-21
GOTERM_CC_FAT	GO:0005730~nucleolus	219	8.11412	2.10945e-23	P17275, P46940, Q9Y2L1, Q06546, Q00987, Q9UJU2, O00401, Q9H9Y6, Q8NDT2, Q9BSL1, O15226, Q06265, O95251, P12882, P46087, Q9UKV3, Q06787, O00712, Q96L91, Q9NWT1, Q9GZY0, Q15459, O00410, Q53HL2, P33240, Q9BQ67, O60934, Q8NFD5, P09874, P35609, Q92800, Q12788, O75081, Q9GZL7, Q9H4L7, P55072, Q86U06, Q8TAQ2, P19878, P09884, Q13330, Q96EP5, Q8IWZ8, Q9NY93, Q9UKX2, Q03468, P26583, P10243, Q96B26, O15085,…	2115	698	12782	1.89617	1.65381e-20	1.10254e-21	3.22941e-20
GOTERM_CC_FAT	GO:0016323~basolateral plasma membrane	91	3.37162	4.93065e-21	Q9UPN3, P08648, P36897, Q15654, Q14289, Q8WUP2, P49917, Q14145, Q01484, Q63HR2, Q14192, P12830, Q96IF1, P53667, O43294, Q9Y2X7, Q96B97, P05023, O60504, P49757, O14910, P02787, P04083, P15924, Q13153, Q9Y490, P05556, Q7Z5R6, P08575, P48059, P32856, Q68CZ2, P26038, Q96QB1, O00560, Q9UBC5, P12882, Q12955, Q13418, Q99466, O00159, Q9HBL0, Q14847, Q155Q3, Q01638, Q12959, Q9UGI8, Q16787, P18206, P08581,…	2115	203	12782	2.70915	3.86563e-18	2.41602e-19	7.54848e-18
GOTERM_CC_FAT	GO:0005694~chromosome	155	5.74287	6.46693e-20	P17275, Q96EE3, P55735, P52701, P04198, P49917, Q13472, P43034, P35249, Q9NTJ3, Q9H7Z6, P51532, Q8TD26, Q09028, P35250, P35251, P25054, P49711, Q92922, Q9UQE7, Q9P2D1, P06400, Q02880, O75367, Q9H2K2, Q92878, Q12824, Q13156, P23258, P46934, O95983, Q2NKX8, O95985, Q9NRL2, P42704, O60216, Q08945, Q9Y232, Q14683, O14646, Q53HL2, Q92794, P54274, O75478, P12956, P11388, P11387, P54132, O60934, P40692,…	2115	460	12782	2.0364	5.07007e-17	2.98239e-18	9.90041e-17
GOTERM_CC_FAT	GO:0005856~cytoskeleton	353	13.0789	7.11995e-20	P46940, Q8WWW0, P07437, O60610, Q9Y3P9, Q8IUG5, B2RTY4, P13984, P11137, Q9BR76, P43034, P16581, Q13474, Q13671, Q8WXH0, Q9BYB0, O43294, O43586, P17661, O60504, Q16825, Q9UJU6, O00401, Q9NQX3, P21580, Q9H2K2, Q7Z5R6, Q13464, O60907, P23258, P46939, O75369, P12882, Q6P0Q8, P14635, Q8WXI2, Q9UJV3, P98174, Q9GZY0, P13796, Q53HL2, P18206, P06239, Q92797, Q05586, P16157, Q13643, Q12792, Q15303, P35609,…	2115	1381	12782	1.54479	5.58204e-17	3.10113e-18	1.09001e-16
GOTERM_CC_FAT	GO:0030055~cell-substrate junction	61	2.2601	1.93575e-19	Q9UPN3, P08648, Q15654, Q14289, Q8WUP2, P49917, Q14145, Q63HR2, Q14192, P12830, Q96IF1, P53667, O43294, Q9Y2X7, Q96B97, O60504, Q13153, P05556, Q9Y490, Q7Z5R6, P48059, P08575, Q68CZ2, Q96QB1, O00560, P12882, Q13418, Q9HBL0, Q14847, Q155Q3, Q01638, Q16787, Q9UGI8, P18206, Q9Y4G6, Q93052, P35609, P12814, Q9HBI1, P56945, P17301, Q9NVD7, Q08043, Q9BX66, Q03001, P08514, Q14511, Q15942, Q14155, O14976,…	2115	112	12782	3.29155	1.51763e-16	7.98751e-18	2.96349e-16
GOTERM_CC_FAT	GO:0042995~cell projection	208	7.70656	2.08956e-19	Q9NR80, P46940, Q9C0E4, P36575, O75969, Q7Z3B1, O60610, P39086, P13591, P11137, P43034, Q13474, P61073, O14786, Q08462, O60716, O43586, P98161, P23396, O00401, Q9UJU6, P20936, P98164, Q7Z5R6, O00213, P46939, P56199, P21579, Q8N5V2, P98174, P13796, P01137, P43681, Q05586, P20823, P35609, Q12791, Q8NHV4, P31751, Q14831, P10636, O75385, Q9ULJ8, P43146, Q13972, Q8N1I0, P06396, Q8IVF5, Q05397, Q9Y566,…	2115	697	12782	1.80351	1.63821e-16	8.19106e-18	3.19896e-16
GOTERM_CC_FAT	GO:0031252~cell leading edge	69	2.5565	3.02123e-19	P46940, Q9NYB9, P08567, O14745, P08648, O60610, O14492, P19022, Q15811, Q5VT25, P43034, P61073, Q9Y4I1, P15311, Q96IF1, O60716, P31949, O43586, P23396, Q9HCK4, O00401, Q9UJU6, P31146, P20936, Q6DT37, Q9Y490, P05556, Q9NPB6, Q7Z5R6, Q9Y6N7, O00213, Q8IZP0, Q92870, P35579, Q13393, Q9NR12, O43739, P98174, P13796, Q9Y5S2, Q9P2A4, Q7Z6J0, Q15262, Q9UBN7, Q14160, Q9UQB8, Q9Y5K6, Q9Y4G6, P35222, P56945,…	2115	138	12782	3.02175	2.36864e-16	1.12792e-17	4.62528e-16
GOTERM_CC_FAT	GO:0005925~focal adhesion	57	2.11189	6.74858e-19	P08648, Q15654, Q14289, Q8WUP2, P49917, Q14145, Q63HR2, Q14192, P12830, Q96IF1, P53667, O43294, Q9Y2X7, Q96B97, O60504, P05556, Q9Y490, Q13153, Q7Z5R6, P48059, P08575, Q68CZ2, Q96QB1, O00560, P12882, Q13418, Q9HBL0, Q14847, Q155Q3, Q01638, Q16787, Q9UGI8, P18206, Q9Y4G6, Q93052, P35609, Q9HBI1, P12814, P56945, P17301, Q9NVD7, Q08043, P08514, Q14511, Q15942, Q14155, O14976, Q96NW7, Q9UI08, P50552,…	2115	102	12782	3.37725	5.29088e-16	2.40495e-17	1.03316e-15
GOTERM_CC_FAT	GO:0005924~cell-substrate adherens junction	58	2.14894	1.21853e-18	P08648, Q15654, Q14289, Q8WUP2, P49917, Q14145, Q63HR2, Q14192, P12830, Q96IF1, P53667, O43294, Q9Y2X7, Q96B97, O60504, P05556, Q9Y490, Q13153, Q7Z5R6, P48059, P08575, Q68CZ2, Q96QB1, O00560, P12882, Q13418, Q9HBL0, Q14847, Q155Q3, Q01638, Q16787, Q9UGI8, P18206, Q9Y4G6, Q93052, P35609, Q9HBI1, P12814, P56945, P17301, Q9NVD7, Q08043, Q9BX66, P08514, Q14511, Q15942, Q14155, O14976, Q96NW7, Q9UI08,…	2115	106	12782	3.30682	9.55331e-16	4.15361e-17	1.86549e-15
GOTERM_CC_FAT	GO:0044427~chromosomal part	130	4.8166	8.22235e-17	P17275, Q96EE3, P55735, P52701, P04198, P43034, P35249, Q9NTJ3, Q9H7Z6, P51532, Q8TD26, Q09028, P35250, P35251, P25054, P49711, Q92922, Q9UQE7, Q9P2D1, P06400, Q02880, O75367, Q9H2K2, Q92878, Q13156, P46934, O95983, Q2NKX8, Q9Y232, Q14683, O14646, Q53HL2, Q92794, P54274, P12956, P54132, O60934, P40692, Q92793, Q9UIF9, Q8N5Y2, Q86U86, O75122, O43463, P49736, Q9H5I1, Q92900, P27694, Q9UIG0, Q9UHC1,…	2115	386	12782	2.03538	8.70415e-14	3.66374e-15	1.66533e-13
GOTERM_CC_FAT	GO:0005886~plasma membrane	786	29.1219	1.52253e-16	P46940, P07437, Q99418, Q13474, P01911, P53621, Q13671, Q13467, Q8WXH0, Q9BYB0, O75694, P27037, Q9Y6I3, P40238, P46934, P46939, Q9NSE2, P17787, P01903, Q07817, P30926, P01906, P21579, Q8WXI2, P01133, Q9UGI8, P01730, P22681, P13671, Q5TCQ9, P13861, P41743, P06756, Q13449, O75886, P21802, P51787, Q8NE71, Q9Y6H8, Q13332, Q92817, P35590, P14923, Q13634, P06576, Q13322, P01920, P29033, Q8N8S7, P21817,…	2115	3777	12782	1.25766	8.70415e-14	3.44169e-15	1.66533e-13
GOTERM_CC_FAT	GO:0045202~synapse	122	4.52019	2.523e-16	Q9C0E4, P36575, O60391, P19022, P39086, Q14289, Q13002, Q86UR5, P42262, P42263, Q16623, P56545, P24046, O15399, Q9BYB0, Q9UQM7, Q7LDG7, P17661, P06213, P49418, O00161, Q9NQX3, P15260, O14910, Q96GW7, P05556, O00213, P50570, Q9Y4J8, Q8IZP0, O00499, P46939, Q07889, Q92870, O14795, P17787, P42261, P30926, P21579, Q13003, P55291, O14640, O43424, Q9UQ16, P43681, Q14160, Q12929, O00468, Q05586, Q14643,…	2115	355	12782	2.07692	1.74083e-13	6.66134e-15	3.44169e-13
GOTERM_CC_FAT	GO:0000228~nuclear chromosome	71	2.6306	7.98833e-16	Q9NQS7, O14746, P52701, P54198, Q13185, Q09028, Q9NQ94, O15457, Q92922, Q9UQE7, O75367, Q9H2K2, Q92878, Q12824, Q96ST3, Q13156, P52926, P23258, Q9H160, Q9UBC3, P15927, Q15021, P05412, Q9NRL2, P42704, O60216, Q14683, O15164, Q99967, Q15554, Q9Y6K1, P54274, P12956, P11388, Q8WZ42, P11387, P54132, P40692, O60934, O14924, Q9UIF9, Q99626, Q92547, Q13490, P83916, Q86U86, P45973, O43463, P07992, P49736,…	2115	162	12782	2.64869	6.0929e-13	2.25375e-14	1.18794e-12
GOTERM_CC_FAT	GO:0043005~neuron projection	117	4.33494	1.45147e-15	P46940, Q9C0E4, Q9NYB9, Q7Z3B1, P39086, Q14289, P13591, P11137, Q13002, P49815, P43034, Q13474, P61073, P42263, Q08462, O14786, Q9Y4I1, Q02246, P25054, O94856, P63252, P15260, P46459, O00213, Q8IZP0, P46939, Q92870, Q9H4B4, P53041, Q92731, P21579, Q13003, P56199, O14640, Q8N5V2, P01137, Q9UQ16, P43681, Q05586, O00555, P61812, P35222, P35609, Q12791, Q9NZV8, P10586, P17301, Q5S007, P42345, P10636,…	2115	342	12782	2.06751	1.13154e-12	4.04121e-14	2.20934e-12
GOTERM_CC_FAT	GO:0019898~extrinsic to membrane	150	5.55761	1.24639e-14	Q99816, Q9C0E4, O75351, Q8N5H7, O95267, P49815, Q6PIL6, Q8IWY4, Q86UR5, Q9BXF6, P49796, O75558, Q7LDG7, Q6ZVD8, Q9NZ52, Q9P2D0, Q9Y6I3, O43521, O00161, O14910, Q8WZA2, Q9H2K2, Q7Z5R6, Q13464, P49802, O00560, O14795, Q7Z7A4, Q9H4B4, Q15599, Q9NRL3, Q8WXI2, P14317, P08235, P07237, Q9NYJ8, P49407, O60784, Q92608, Q14449, Q14160, Q96QZ7, P17252, Q5TCQ9, P35222, O94979, Q13017, Q9H223, Q9Y243, Q8IYJ3,…	2115	494	12782	1.83507	9.74865e-12	3.36176e-13	1.90403e-11
GOTERM_CC_FAT	GO:0016585~chromatin remodeling complex	41	1.51908	2.41422e-14	Q96BD5, P51531, Q9UBB5, Q12873, Q9UBN7, Q8NEU8, Q8NFD5, Q16576, Q9UIF9, P51532, Q09028, Q5VVJ2, P56524, O43463, P45973, Q9BZK7, Q92922, P06400, Q9UIG0, Q9UPW6, Q96ST3, Q8TAQ2, Q12824, Q9Y6J9, Q14839, Q9H160, O60907, Q13330, O60264, O95983, O75446, P52732, Q92831, P03372, Q9UBU8, Q9UQL6, Q9UKV0, O94776, P28370, O14497, Q9P2R6	2115	71	12782	3.48991	1.8888e-11	6.29607e-13	3.68816e-11
GOTERM_CC_FAT	GO:0015629~actin cytoskeleton	96	3.55687	3.44037e-14	P46940, Q9UPN3, Q9ULV0, Q01082, O14745, O14492, Q8IUG5, B2RTY4, Q9ULV4, Q96EY1, P35221, Q9P202, P11171, O15357, Q9Y4I1, P19429, Q9Y2H1, Q16623, Q14896, P15311, P12830, P53355, O43586, O43707, P49418, O00401, P31146, P21333, O15020, O00499, P46939, P11277, O75369, P35579, Q5TCZ1, Q9UBC5, Q13813, P12882, P35580, Q9H270, Q7Z406, Q96HC4, Q13418, Q9NR12, O00159, Q14847, P13796, P02549, Q13049, Q92747,…	2115	269	12782	2.15679	2.69829e-11	8.70415e-13	5.26912e-11
GOTERM_CC_FAT	GO:0031988~membrane-bounded vesicle	165	6.11338	3.92969e-14	O75969, O00291, Q9H3S7, P35247, P42262, P42263, Q9BY11, Q6WKZ4, Q16623, P53621, Q9P0V3, Q00987, Q969N2, Q9UQM7, O94855, Q9UNF0, O43707, P50281, P01127, P49418, O00161, P31146, P98164, Q96GW7, P05556, Q02643, Q6Q0C0, P00451, P41250, O00560, O00499, P04085, P12259, P47712, P42261, Q9H0H5, P08238, Q9UBF2, P21579, P56199, P07237, O14640, P01133, O95782, Q13554, Q13557, P01137, P01584, O43639, Q05586,…	2115	568	12782	1.75559	3.08127e-11	9.62896e-13	6.0163e-11
GOTERM_CC_FAT	GO:0008305~integrin complex	24	0.889218	1.63695e-13	P08648, P05556, Q13797, P16144, P08514, P05107, P05106, P35579, P26006, P26012, P18084, P38570, P17301, P18564, P06756, P56199, P20701, P20702, P26010, P11215, P23229, Q13683, P13612, P07948	2115	29	12782	5.00152	1.28299e-10	3.88789e-12	2.50533e-10
GOTERM_CC_FAT	GO:0009986~cell surface	112	4.14969	6.32491e-13	P13591, O00206, Q8IWY4, O75145, Q02246, P15151, Q00839, P01127, P05556, P08575, P02749, Q02643, P05362, P30533, P11277, P04085, O43187, P17787, P01903, P04233, P56199, P54760, P07237, P01589, O60603, P01137, Q01638, Q15262, P43681, Q92692, P01730, O00468, P43489, Q14168, Q12791, Q9NZV8, P02511, Q99665, P06756, P37023, P17301, P21802, P11215, P02671, Q12846, P32004, P05067, Q4KMG0, P06576, O14522,…	2115	348	12782	1.94503	4.95875e-10	1.45846e-11	9.68303e-10
GOTERM_CC_FAT	GO:0016023~cytoplasmic membrane-bounded vesicle	157	5.81697	8.52965e-13	O75969, O00291, Q9H3S7, P35247, P42262, P42263, Q9BY11, Q6WKZ4, Q16623, P53621, Q9P0V3, Q00987, Q969N2, Q9UQM7, O94855, Q9UNF0, O43707, P50281, P01127, P49418, O00161, P31146, P98164, Q96GW7, P05556, Q02643, Q6Q0C0, P00451, P41250, O00560, O00499, P04085, P12259, P47712, P42261, Q9H0H5, P08238, Q9UBF2, P21579, P56199, P07237, O14640, P01133, O95782, Q13554, Q13557, P01137, P01584, Q05586, P35606,…	2115	550	12782	1.72514	6.6874e-10	1.91068e-11	1.30586e-09
GOTERM_CC_FAT	GO:0044433~cytoplasmic vesicle part	72	2.66765	1.16881e-12	O00291, P63010, P42262, P42263, Q6WKZ4, Q16623, P53621, Q00987, Q9UQM7, O94855, O43707, P01023, P01127, P31146, P02679, Q96GW7, P02675, P00451, P05106, P12259, P04085, P42261, Q9UBF2, P21579, P10600, P01133, O95782, Q13554, P53675, P01137, Q13557, Q96CW1, P07359, P02751, Q9UGM3, P13224, P35606, P61812, Q14643, P09622, P35609, O94979, P12814, P13569, P48058, Q9Y678, P17302, P14210, O94973, P09486,…	2115	187	12782	2.32691	9.16373e-10	2.54547e-11	1.78941e-09
GOTERM_CC_FAT	GO:0005938~cell cortex	61	2.2601	1.27491e-12	Q9UPN3, Q01082, Q14571, Q14289, Q8WUP2, P43034, P16581, P11171, O15357, Q96RU3, P15311, O43586, O43707, Q96J02, Q9P0K7, Q9UJU6, P31146, P02679, Q13753, Q9NPB6, P02675, O15020, P46934, P21333, P46939, P11277, O75369, P35579, Q9BYG5, Q13813, Q9UBC5, P35580, Q14847, P19338, Q00013, P02549, Q9UBN4, Q15642, Q9Y6U3, P35228, P35222, Q8TEW0, P41743, O75122, Q14831, P78352, Q9ULJ8, Q01518, Q9H254, Q14511,…	2115	146	12782	2.52502	9.99497e-10	2.70134e-11	1.95174e-09
GOTERM_CC_FAT	GO:0031982~vesicle	182	6.74324	1.38718e-12	O75969, O00291, Q9H3S7, P35247, Q9Y6Q5, P42262, P42263, Q9BY11, Q6WKZ4, Q16623, P53621, Q9P0V3, Q00987, Q969N2, Q9UQM7, O94855, Q9UNF0, O43707, P50281, P01127, Q96J02, P49418, O00161, P15260, P31146, P98164, Q96GW7, P05556, Q02643, Q6Q0C0, P00451, P30533, P41250, O00560, O00499, P04085, P12259, P47712, P42261, Q9H0H5, P08238, Q9UBF2, P21579, P56199, P07237, O14640, P01133, O95782, Q13554, Q13557,…	2115	670	12782	1.64167	1.08758e-09	2.86207e-11	2.12375e-09
GOTERM_CC_FAT	GO:0005681~spliceosome	57	2.11189	1.5078e-12	P52597, Q12874, Q15029, P31943, Q01081, Q99459, Q15427, Q92620, O43390, O75554, Q9H307, O60508, Q00839, Q8TEQ6, P61978, P09651, O60506, P08579, O43660, Q9HCS7, Q9Y3F4, O94906, P22626, Q9UHI6, P17844, Q07955, Q9UNP9, P11940, Q96DI7, Q9UNY4, O43143, Q15393, Q9NW13, Q15459, P38159, Q8WWY3, Q9UMS4, P42285, Q8WU68, Q86V81, P09012, Q6P2Q9, Q15637, P38919, O43395, P52272, P26368, O75643, Q9BUQ8, Q96I25,…	2115	132	12782	2.60969	1.18211e-09	3.03105e-11	2.30832e-09
GOTERM_CC_FAT	GO:0044420~extracellular matrix part	51	1.88959	1.70817e-11	P07355, P20908, P53420, P02461, P42263, P29400, P20849, P02462, Q14055, P02458, Q9UQE7, P98160, Q14050, Q02388, Q13753, P02787, Q13751, Q9Y6N6, P14543, P08572, P08123, P24043, Q14031, Q8IUX8, P24821, O15230, Q01955, P27658, Q16787, P02751, P05997, P16112, P39060, O00468, P51693, P09486, P07942, P11047, P25940, Q5TAT6, Q14112, Q03001, P02452, Q16363, P55268, P25391, P35555, O95967, P12109, P12107,…	2115	117	12782	2.63435	1.3392e-08	3.34801e-10	2.61508e-08
GOTERM_CC_FAT	GO:0005911~cell-cell junction	70	2.59355	2.66044e-11	Q9NYB9, Q14574, P08648, P32926, P19022, Q9NQS3, Q5VT25, P41240, Q14145, P55196, O14514, Q8N3R9, P12830, P27487, P33151, Q02413, P25054, P57087, Q9H307, Q8NI35, P22223, Q9NR48, O14910, P15924, Q92974, Q9Y490, Q9NPB6, Q02487, Q8WWI1, P35579, Q9BYG4, Q9BYG5, Q13813, Q15223, Q13418, Q14126, Q08554, Q9NUP9, Q68EM7, Q9Y5S2, Q12959, Q86UP0, Q15262, P18206, Q92692, Q96QZ7, Q14160, Q92797, O95049, Q9UDY2,…	2115	190	12782	2.22655	2.08579e-08	5.0873e-10	4.07296e-08
GOTERM_CC_FAT	GO:0044454~nuclear chromosome part	52	1.92664	2.89696e-11	Q9NQS7, O14746, P52701, P54198, Q13185, Q09028, Q9NQ94, O15457, Q92922, Q9UQE7, O75367, Q9H2K2, Q92878, Q96ST3, Q13156, Q9H160, Q9UBC3, P15927, P05412, O15164, Q99967, Q15554, Q9Y6K1, P54274, P12956, P54132, P40692, O60934, Q9UIF9, Q13490, P83916, P45973, P07992, P49736, Q9H5I1, O75182, Q13263, P27694, Q9UHC1, O43683, P46100, P11473, P18754, P09884, O95072, P13010, O95271, Q13535, Q9UBU8, Q14181,…	2115	122	12782	2.57592	2.27122e-08	5.40766e-10	4.43504e-08
GOTERM_CC_FAT	GO:0031410~cytoplasmic vesicle	170	6.29863	7.80554e-11	O75969, O00291, Q9H3S7, P35247, Q9Y6Q5, P42262, P42263, Q9BY11, Q6WKZ4, Q16623, P53621, Q9P0V3, Q00987, Q969N2, Q9UQM7, O94855, Q9UNF0, O43707, P50281, P01127, Q96J02, P49418, O00161, P31146, P98164, Q96GW7, P05556, Q02643, Q6Q0C0, P00451, P41250, O00560, O00499, P04085, P12259, P47712, P42261, Q9H0H5, P08238, Q9UBF2, P21579, P56199, P07237, O14640, P01133, O95782, Q13554, Q13557, P01137, P01584,…	2115	642	12782	1.6003	6.11954e-08	1.42315e-09	1.19497e-07
GOTERM_CC_FAT	GO:0030027~lamellipodium	36	1.33383	9.43926e-11	Q9NYB9, P19022, Q15811, P35222, Q6ZV73, Q96IF1, O60716, Q9NVD7, P31751, O43586, O00401, Q9UJU6, P31146, Q12884, Q7Z5R6, O00213, Q8IZP0, Q14511, Q92870, Q9UI08, Q96Q42, P35240, Q13393, P50552, P35241, P06396, Q8IVF5, P49023, Q05397, P42336, P98174, Q8N8S7, Q9P2A4, P31749, Q14247, Q7Z6J0	2115	70	12782	3.10809	7.40038e-08	1.6819e-09	1.44508e-07
GOTERM_CC_FAT	GO:0005913~cell-cell adherens junction	24	0.889218	1.03392e-10	Q9NYB9, P15924, P18206, Q92692, Q8WWI1, P19022, Q9BX66, Q9NQS3, Q14160, P14923, Q14145, Q15942, P35222, P35579, Q8TEW0, Q13813, Q15223, P12830, O15105, P17302, P25054, P22223, P23229, Q07157	2115	35	12782	4.14411	8.1059e-08	1.80131e-09	1.58285e-07
GOTERM_CC_FAT	GO:0000785~chromatin	71	2.6306	1.31588e-10	P17275, P60228, Q9UBB5, Q9NQS7, Q9HCK8, P52701, Q12873, P54198, P04198, Q13185, Q9H7Z6, P51532, Q8TD26, Q09028, Q9NQ94, P42166, Q92922, Q9UQE7, Q9P2D1, P06400, Q02880, O75367, Q96ST3, P52926, P46934, Q9H160, O95983, Q9UBC3, P49454, P16220, P05412, Q8TDI0, Q9Y232, O15164, Q99967, O14646, Q9Y6K1, Q92794, Q9UIF9, Q8N5Y2, Q13490, Q4LE39, P83916, Q8WYB5, P45973, O43463, P29374, P17535, P49736, Q9H5I1,…	2115	200	12782	2.14544	1.03165e-07	2.24271e-09	2.01451e-07
GOTERM_CC_FAT	GO:0005604~basement membrane	38	1.40793	1.94531e-10	P27658, P07355, Q01955, Q16787, P02751, P16112, P20908, P39060, O00468, P53420, P29400, P02462, P51693, P02458, P09486, P07942, P11047, Q9UQE7, P98160, Q02388, Q13753, P02787, Q13751, Q9Y6N6, P14543, Q14112, Q03001, P08572, P55268, Q16363, P25391, P35555, O95967, P24043, Q14031, Q8IUX8, P24821, O15230	2115	78	12782	2.94427	1.52512e-07	3.24494e-09	2.97813e-07
GOTERM_CC_FAT	GO:0045121~membrane raft	55	2.03779	7.3801e-10	O60500, P07437, P36894, Q9HAU4, P12931, Q14289, O00206, P49815, P16581, P35568, Q06187, Q15762, P08174, P06213, P25098, Q14790, Q96QB1, P60880, P19438, P54762, P37173, P56199, Q86Y82, Q9Y3R0, P06239, Q9UBN7, P01730, P22681, P17252, Q13489, Q15303, Q12791, Q13490, O95477, O60674, P17302, P04626, P29474, Q5S007, Q13158, Q14114, P48995, Q13873, P07948, Q8NE71, Q9Y6H8, Q9BX66, P35613, P11912, Q13936,…	2115	143	12782	2.32442	5.786e-07	1.20542e-08	1.12984e-06
GOTERM_CC_FAT	GO:0016604~nuclear body	61	2.2601	1.11394e-09	P60228, Q12874, Q13472, O00571, Q01081, Q9BQA5, Q99459, Q9Y6X2, O75554, Q9H307, Q92766, Q6PD62, Q8TEQ6, P06400, O43660, Q96S94, P61011, P49756, Q9UHI6, Q9UPS6, P55199, Q07955, P04637, Q15020, Q9UQL6, Q8NHY2, P12755, Q86XP3, Q8WWY3, Q7L014, P54132, Q96FV9, Q9UBW7, O15047, Q92547, Q14498, P45973, Q86V81, Q8WU68, P01106, Q6P2Q9, P23497, Q86WT6, P38919, P27694, Q8IZD2, O43395, O96017, Q9H254, Q8WXF1,…	2115	168	12782	2.19437	8.73331e-07	1.78231e-08	1.70537e-06
GOTERM_CC_FAT	GO:0000123~histone acetyltransferase complex	28	1.03742	1.45022e-09	Q15542, Q9UPT9, P49848, Q09472, Q92794, O75478, Q9Y6J9, Q92830, O75529, Q6IE81, Q92793, Q92993, O95251, Q9H0E9, Q9NXR8, Q92831, O00268, Q9UBU8, Q9UNL4, Q9H2F5, Q8WYB5, Q9NQC1, Q92613, Q96L91, Q14CW9, P55201, Q8WYH8, Q9Y4A5	2115	50	12782	3.38436	1.13697e-06	2.27395e-08	2.22019e-06
GOTERM_CC_FAT	GO:0031226~intrinsic to plasma membrane	277	10.2631	2.80964e-09	O60500, P39086, Q86UR1, Q6PIU1, P20036, O00206, P61073, Q92673, P01911, P24046, P38606, P16389, Q13467, Q9UL62, Q16820, P98161, Q16827, P34741, P27037, O95259, P31997, P40238, P04229, P17787, P01903, P30926, P01906, P56199, O60603, Q9UP52, P43681, Q05586, P13671, P10643, Q9UBJ2, Q12791, P37023, Q99665, P06756, P11215, P07948, Q14831, P51787, P19878, Q14833, Q13332, P16144, P35590, Q15080, Q04912,…	2115	1215	12782	1.37782	2.20275e-06	4.31913e-08	4.30136e-06
GOTERM_CC_FAT	GO:0014069~postsynaptic density	34	1.25973	3.56388e-09	Q9UPX8, Q9UQ16, Q14289, Q12929, Q05586, Q15303, P42262, Q14643, P42263, Q12879, Q9NZV8, P48058, Q8TCU5, Q9BYB0, P07948, P62166, P78352, P15260, P50570, Q13936, Q07889, O43815, A7KAX9, Q9NZU7, P42261, Q16620, Q96Q42, Q15417, Q9Y566, Q13224, Q13255, O43424, Q15700, Q12959	2115	71	12782	2.89407	2.79408e-06	5.37324e-08	5.45605e-06
GOTERM_CC_FAT	GO:0005581~collagen	22	0.815117	7.67676e-09	Q01955, Q02388, P27658, P25940, P05997, Q5TAT6, P20908, P08572, P39060, P02452, P53420, P02461, P29400, P08123, P20849, P02462, Q14031, Q14055, P12109, P02458, P12107, Q14050	2115	35	12782	3.79877	6.01856e-06	1.13558e-07	1.17526e-05
GOTERM_CC_FAT	GO:0030117~membrane coat	31	1.14857	8.99632e-09	P35606, Q9BXS5, O14617, Q9Y6Q5, P63010, O94979, P53621, Q9Y678, O94973, O94855, P53992, Q00610, O75843, O43747, Q9NZ52, Q9Y6B7, O00189, Q9UJY4, Q9UJY5, Q9UPM8, Q9Y2T2, O95487, Q15437, Q15436, Q9UBF2, Q10567, O95782, P53675, P00533, Q96CW1, P53618	2115	63	12782	2.97379	7.05309e-06	1.30613e-07	1.37727e-05
GOTERM_CC_FAT	GO:0048475~coated membrane	31	1.14857	8.99632e-09	P35606, Q9BXS5, O14617, Q9Y6Q5, P63010, O94979, P53621, Q9Y678, O94973, O94855, P53992, Q00610, O75843, O43747, Q9NZ52, Q9Y6B7, O00189, Q9UJY4, Q9UJY5, Q9UPM8, Q9Y2T2, O95487, Q15437, Q15436, Q9UBF2, Q10567, O95782, P53675, P00533, Q96CW1, P53618	2115	63	12782	2.97379	7.05309e-06	1.30613e-07	1.37727e-05
GOTERM_CC_FAT	GO:0000118~histone deacetylase complex	24	0.889218	9.02535e-09	Q96BD5, Q9UBB5, Q9UPW6, Q12873, Q96ST3, Q9UBN7, Q9Y6J9, Q8NEU8, Q14839, Q9H160, O60907, Q16576, Q13330, O75446, O95983, Q09028, Q9UBU8, Q9UQL6, P56524, P45973, Q9UKV0, Q9BZK7, O94776, Q9P2R6	2115	41	12782	3.53766	7.07585e-06	1.28652e-07	1.38172e-05
GOTERM_CC_FAT	GO:0030529~ribonucleoprotein complex	136	5.0389	9.29175e-09	Q12906, P19474, P52597, P62750, Q01081, Q96PK6, P05455, Q14137, O43390, O75554, O60508, O43707, Q8TEQ6, P61978, Q00839, Q9BUJ2, P23396, O60506, P08579, P26196, Q9Y3F4, Q14790, P22626, P17844, O00567, Q99729, P11940, Q06787, Q02878, P51116, P51114, Q92879, Q15459, P38159, Q8TC59, Q8WWY3, Q9UKV8, Q96F86, Q7KZF4, Q12788, Q8WU68, P57721, P57723, Q6P2Q9, Q9GZL7, Q92900, Q6DKI1, P62701, Q99700, O43395,…	2115	515	12782	1.59595	7.2847e-06	1.30084e-07	1.4225e-05
GOTERM_CC_FAT	GO:0044456~synapse part	77	2.85291	1.37888e-08	Q9C0E4, O60391, P39086, Q14289, Q13002, Q86UR5, P42262, P42263, Q12879, Q16623, P24046, Q8TCU5, O15399, Q02410, Q9BYB0, O00445, Q9UQM7, Q15375, P49418, Q9NQX3, P15260, O14910, Q96GW7, Q15822, P50570, O00499, P46939, Q07889, Q9ULB1, P17787, P42261, Q15417, P30926, P21579, Q13003, Q9UBS5, P02708, Q13255, O43424, Q9NUP9, Q12959, Q9Y3R0, Q9UPX8, Q9UQ16, P43681, Q14160, Q12929, Q05586, Q14643, Q15303,…	2115	246	12782	1.89166	1.08103e-05	1.89656e-07	2.11096e-05
GOTERM_CC_FAT	GO:0005887~integral to plasma membrane	268	9.9296	1.57014e-08	O60500, P39086, Q86UR1, Q6PIU1, P20036, O00206, P61073, Q92673, P01911, P24046, P38606, P16389, Q13467, Q9UL62, Q16820, P98161, Q16827, P34741, P27037, O95259, P31997, P40238, P04229, P17787, P01903, P30926, P01906, P56199, O60603, Q9UP52, P43681, Q05586, P13671, P10643, Q9UBJ2, Q12791, Q99665, P06756, P37023, P11215, P07948, Q14831, P51787, P19878, Q14833, Q13332, P16144, P35590, Q15080, Q04912,…	2115	1188	12782	1.36335	1.23098e-05	2.12239e-07	2.40377e-05
GOTERM_CC_FAT	GO:0048471~perinuclear region of cytoplasm	86	3.18637	2.09406e-08	P07355, Q8IV61, Q9HAU5, Q14289, P49815, O00206, P43034, P16581, Q9BZE4, P08133, Q5JSH3, P12830, O00445, O94855, O43586, O43707, O43747, Q13753, P02787, Q9H2K2, P02786, P46934, Q9UII4, P60880, Q8IWX8, P49454, P47712, P02545, Q13393, P42704, Q13625, O75569, Q6P5Z2, Q7Z6J0, O15440, Q9UQ16, P23443, Q9UBN7, O94875, Q15642, Q9UMX0, P35228, Q9Y5K6, Q9UDY8, Q96S21, O94979, Q12791, P10276, O94972, P17301,…	2115	288	12782	1.80466	1.64173e-05	2.78262e-07	3.20586e-05
GOTERM_CC_FAT	GO:0000792~heterochromatin	23	0.852167	5.65819e-08	Q9UBB5, Q02880, Q9NQS7, O75367, Q9Y6K1, Q9UIG0, P46100, P11473, Q13185, Q9UIF9, O95983, Q9UBC3, P51532, Q13490, Q13535, Q9NQ94, P83916, Q9NRZ9, P45973, Q92922, Q9H5I1, O75182, Q13263	2115	41	12782	3.39026	4.43592e-05	7.39337e-07	8.66229e-05
GOTERM_CC_FAT	GO:0012506~vesicle membrane	53	1.96369	5.68848e-08	O00291, P63010, P42262, P42263, Q6WKZ4, Q16623, P53621, P62993, Q00987, Q9UQM7, O94855, P31146, Q96GW7, P05106, P42261, Q9UBF2, P21579, O95782, P53675, Q13554, Q13557, Q96CW1, P07359, Q9UGM3, O43639, P13224, P35606, Q14643, O94979, P13569, P48058, Q9Y678, P17302, O94973, Q9Y2J0, P53992, P16109, Q00610, O75843, P51809, P78352, O75385, P42768, Q9UPM8, P08514, Q05084, O95487, Q15437, Q15436, O60333,…	2115	151	12782	2.12123	4.45967e-05	7.31109e-07	8.70865e-05
GOTERM_CC_FAT	GO:0009897~external side of plasma membrane	57	2.11189	1.01678e-07	P31785, P08648, P17813, P13591, O00206, Q8IWY4, Q92823, P20273, P02679, Q12860, P02675, P08575, P05362, P05106, P17787, Q07954, P01903, P04233, P00742, P37173, P56199, P20702, P04275, P01589, O60603, P33681, P45844, Q01638, P13612, P30273, P43681, P01730, P43489, Q12791, Q8TEW0, P14151, Q99665, P06756, P17301, P13726, P16109, P11215, P07996, P19320, P02671, P06729, Q9NZQ7, P32004, P11912, P08514,…	2115	170	12782	2.02635	7.97123e-05	1.28573e-06	0.000155662
GOTERM_CC_FAT	GO:0044430~cytoskeletal part	218	8.07707	1.30545e-07	P46940, P07437, Q8WWW0, Q9Y3P9, Q8IUG5, B2RTY4, P11137, P43034, Q9BYB0, O43586, P17661, P21580, Q9H2K2, Q13464, P23258, O60907, P46939, P12882, P14635, Q8WXI2, Q9UJV3, P13796, Q53HL2, P06239, Q05586, Q13643, Q15303, P35609, Q13315, Q05193, Q8NHV4, P01106, P07948, P10636, Q9ULJ8, P63316, Q7Z460, Q9UKX2, O43896, Q04912, Q9Y566, O60333, P51587, Q13224, O43795, Q15700, P31749, Q8TDZ2, Q9NQS7, O14492,…	2115	952	12782	1.38391	0.000102342	1.62455e-06	0.000199854
GOTERM_CC_FAT	GO:0046930~pore complex	38	1.40793	1.35841e-07	Q96EE3, P01031, P07357, P55735, Q14974, P07358, P55060, O14787, Q8NFH3, P13671, P10643, O95373, Q99666, P49792, O75694, P49790, P52292, Q14739, O00629, P52294, Q8WUM0, O94829, P78406, P46060, Q8TEX9, Q9UMR2, P52948, O00505, O60684, O95271, Q9UBU9, Q9UKX7, O15397, O14980, O00159, O43592, Q96QU8, O00410	2115	95	12782	2.4174	0.000106493	1.66405e-06	0.000207962
GOTERM_CC_FAT	GO:0030659~cytoplasmic vesicle membrane	49	1.81549	1.65738e-07	O00291, P63010, P42262, P42263, Q6WKZ4, P53621, Q16623, Q00987, Q9UQM7, O94855, P31146, Q96GW7, P05106, P42261, Q9UBF2, P21579, O95782, P53675, Q13554, Q13557, Q96CW1, P07359, Q9UGM3, P13224, P35606, Q14643, O94979, P13569, P48058, Q9Y678, O94973, P17302, Q9Y2J0, P53992, P16109, Q00610, O75843, P51809, P78352, O75385, Q9UPM8, P08514, Q05084, O95487, Q15437, Q15436, O60333, P00533, P53618	2115	139	12782	2.13044	0.00012993	1.99906e-06	0.000253733
GOTERM_CC_FAT	GO:0016591~DNA-directed RNA polymerase II, holoenzyme	34	1.25973	1.84317e-07	Q9H9T3, P13984, P21675, Q5TA45, P29083, P62487, P30876, P36954, Q8IZX4, O00268, Q6PD62, Q6IA86, Q6SJ96, Q9Y4A5, Q15542, P49848, Q92830, P20226, O75529, P62380, Q5VWG9, P19388, P19447, P24928, P19387, P04637, P32780, P18074, P28715, O60869, Q96HW7, P52657, Q13888, Q7Z7C8	2115	81	12782	2.53678	0.000144494	2.18946e-06	0.000282176
GOTERM_CC_FAT	GO:0019717~synaptosome	35	1.29678	2.04417e-07	P08648, P23443, Q12929, Q15811, P17252, Q05586, O75334, Q12879, Q16623, Q9NZV8, O15399, Q5S007, Q96B97, Q7LDG7, Q86UL8, O00161, P78352, O14910, Q9ULJ8, P05556, P05129, Q13972, Q8IZP0, O14936, P05067, P60880, Q92736, Q15223, Q96Q42, O14640, O95721, Q13224, O43424, Q9NUP9, Q9HAP6	2115	85	12782	2.4885	0.00016025	2.39198e-06	0.000312947
GOTERM_CC_FAT	GO:0000267~cell fraction	241	8.92923	3.17111e-07	O60500, Q9C0E4, P36575, O95267, Q99418, P11137, P43034, P10398, Q13474, O95398, P53621, Q16828, Q00987, O60716, P16885, Q16820, P17661, P98161, P55211, Q96J02, O60506, Q13753, P98164, Q9H2K2, Q9Y5X1, P41252, P46934, P54577, P41250, P46939, O43278, P20594, P56199, Q06787, P07237, P01133, Q14449, Q01813, P43681, P17252, Q9NQ66, Q05586, P13861, Q8IYJ3, P31751, P07947, Q13216, P55072, P07948, Q9P212,…	2115	1083	12782	1.34486	0.000248584	3.6561e-06	0.000485474
GOTERM_CC_FAT	GO:0017053~transcriptional repressor complex	22	0.815117	3.22742e-07	P12755, Q12873, Q8TAQ2, Q8NEU8, Q9UHI6, Q14839, O60907, Q16576, Q13330, O95983, Q99626, P56545, Q09028, Q13363, Q92828, Q9HAZ2, P56524, P45973, Q9BZK7, O94776, P29374, Q05516	2115	41	12782	3.24285	0.000252998	3.66709e-06	0.000494094
GOTERM_CC_FAT	GO:0005643~nuclear pore	33	1.22268	3.29814e-07	Q96EE3, P55735, Q14974, P55060, O14787, Q8NFH3, O95373, Q99666, P49792, O75694, P49790, P52292, Q14739, O00629, P52294, Q8WUM0, O94829, P78406, P46060, Q8TEX9, Q9UMR2, P52948, O00505, O60684, O95271, Q9UBU9, Q9UKX7, O14980, O15397, O00159, O43592, Q96QU8, O00410	2115	79	12782	2.5245	0.000258541	3.69391e-06	0.000504921
GOTERM_CC_FAT	GO:0030425~dendrite	54	2.00074	3.54547e-07	Q9C0E4, Q9NYB9, P42224, Q9UQ16, Q7Z3B1, P43681, P39086, Q05586, P49815, Q13002, P11137, Q9P202, Q13474, O00555, P42263, P35222, P35609, Q08462, P10275, Q9NZV8, P48058, Q5S007, Q9Y6X2, P29475, P42345, P63252, Q15375, P25098, P62166, Q14831, P15260, Q9ULJ8, P46459, P05129, Q13936, P48745, Q13033, O43815, A7KAX9, Q07954, P35580, Q9H4B4, Q96Q42, Q15417, Q16620, Q13003, Q9H3D4, O60741, Q13418, Q9Y566,…	2115	163	12782	2.00214	0.000277926	3.91499e-06	0.000542784
GOTERM_CC_FAT	GO:0016327~apicolateral plasma membrane	39	1.44498	3.56271e-07	Q14574, Q92692, P32926, Q96QZ7, Q92797, Q9NQS3, O95049, Q9UDY2, Q5TCQ9, P35222, Q8TEW0, Q8N3R9, P33151, Q02413, P25054, P57087, Q9H307, Q8NI35, Q9NR48, Q07157, O14910, Q92974, P15924, Q9NPB6, Q02487, Q9BX66, P46934, Q92817, P14923, Q9BYG4, O43815, Q9BYG5, Q08554, Q14126, Q9NUP9, Q68EM7, Q9HAP6, Q05513	2115	102	12782	2.31075	0.000279277	3.87939e-06	0.000545424
GOTERM_CC_FAT	GO:0043296~apical junction complex	38	1.40793	4.61391e-07	Q14574, Q92692, P32926, Q96QZ7, Q92797, Q9NQS3, O95049, Q9UDY2, Q5TCQ9, P35222, Q8TEW0, Q8N3R9, P33151, Q02413, P25054, P57087, Q9H307, Q8NI35, Q9NR48, Q07157, O14910, Q92974, P15924, Q9NPB6, Q02487, Q9BX66, Q92817, P14923, Q9BYG4, O43815, Q9BYG5, Q08554, Q14126, Q9NUP9, Q68EM7, Q9HAP6, Q05513	2115	99	12782	2.31973	0.000361665	4.9552e-06	0.000706354
GOTERM_CC_FAT	GO:0000790~nuclear chromatin	26	0.96332	4.74939e-07	Q9Y6K1, P52701, P54198, Q13185, Q9UIF9, Q13490, Q9NQ94, Q09028, P83916, P45973, Q92922, Q9H5I1, O75182, Q13263, O75367, Q96ST3, P46100, P11473, P18754, Q9H160, Q9UBC3, P05412, Q13535, Q9UBU8, O15164, Q99967	2115	55	12782	2.85693	0.000372283	5.03178e-06	0.000727096
GOTERM_CC_FAT	GO:0016607~nuclear speck	39	1.44498	4.75503e-07	Q86XP3, Q8WWY3, Q12874, Q7L014, O00571, Q96FV9, O15047, Q99459, Q14498, Q8WU68, Q9Y6X2, Q86V81, Q9H307, O75554, Q92766, Q6PD62, Q6P2Q9, P38919, Q86WT6, Q8IZD2, O43660, O43395, Q96S94, P61011, P49756, Q9UPS6, P55199, Q13838, O43172, Q07955, Q9BZJ0, Q9UBU9, Q15020, Q08170, Q9UIS9, O75400, Q05516, Q8NHY2, Q9P0U4	2115	103	12782	2.28832	0.000372725	4.97058e-06	0.000727959
GOTERM_CC_FAT	GO:0008328~ionotropic glutamate receptor complex	12	0.444609	5.52456e-07	P42261, P78352, O60391, P48058, Q8TCU5, O15399, P39086, Q12929, Q05586, Q13002, Q13224, Q12879	2115	14	12782	5.18014	0.000433032	5.69901e-06	0.000845768
GOTERM_CC_FAT	GO:0030139~endocytic vesicle	27	1.00037	5.94348e-07	Q9UGM3, Q15811, P35247, Q9Y5K6, P63010, P42262, P42263, Q6WKZ4, O95477, P48058, Q00987, O94973, Q9UQM7, O00750, P51809, P31146, P78352, P98164, P02787, P42261, P21579, Q86Y82, O95782, Q13554, P00533, Q96CW1, Q13557	2115	59	12782	2.76567	0.000465861	6.05153e-06	0.000909901
GOTERM_CC_FAT	GO:0005635~nuclear envelope	63	2.3342	6.68105e-07	Q96EE3, Q14573, P55735, P55060, P14373, Q13185, O14787, P37802, P43034, Q15797, P84022, Q96MT3, P49792, Q8WXH0, P49790, O75694, P42166, Q9HB71, P10415, O00629, O75460, P52294, Q8WUM0, Q9H2K2, Q02643, Q8TEX9, P11717, P49454, O60684, P02545, O00299, P42704, Q9H2F5, P20700, O00159, Q96QU8, O00410, Q14974, Q8NFH3, Q14643, P09874, O95373, Q99666, P45973, P52292, Q14739, P12004, O94829, P78406, P46060,…	2115	205	12782	1.85727	0.000523657	6.71529e-06	0.00102282
GOTERM_CC_FAT	GO:0030863~cortical cytoskeleton	24	0.889218	6.70609e-07	Q9UBN4, P31146, P78352, Q01082, Q9ULJ8, Q01518, O15020, P16581, Q9H254, P35228, P11171, O15357, P46939, P11277, P35579, Q13813, Q9UBC5, Q7Z460, P15311, Q15691, O43707, Q14847, P02549, Q00013	2115	49	12782	2.96008	0.000525619	6.65514e-06	0.00102665
GOTERM_CC_FAT	GO:0005942~phosphoinositide 3-kinase complex	11	0.407558	7.17905e-07	P27986, O00329, Q92569, O00443, P42338, Q8NEB9, O00750, P42336, P48736, P42345, O00459	2115	12	12782	5.53987	0.000562679	7.03545e-06	0.00109906
GOTERM_CC_FAT	GO:0031091~platelet alpha granule	26	0.96332	7.23939e-07	P02751, P13224, P61812, P35609, P12814, P14210, P09486, P16109, O43707, P07996, P01023, P07225, P02679, P02671, P02675, P02768, P00451, P08514, P05067, P12259, P05106, P10600, P04275, P01133, P01137, P07359	2115	56	12782	2.80591	0.000567407	7.00699e-06	0.00110829
GOTERM_CC_FAT	GO:0001726~ruffle	29	1.07447	8.34383e-07	P08648, O14745, P08567, O60610, O14492, Q9UQB8, Q9Y4G6, Q9Y5K6, Q9Y4I1, P56945, P15311, Q6ZV73, P31949, P23396, Q9UJU6, P20936, Q9Y490, P05556, Q9NPB6, P35579, O60861, P35240, Q96Q42, P35241, Q9NR12, P98174, O43739, P13796, Q14247	2115	67	12782	2.61584	0.000653943	7.97749e-06	0.00127737
GOTERM_CC_FAT	GO:0009898~internal side of plasma membrane	87	3.22342	8.74567e-07	Q9NR80, Q01082, Q9Y2H9, O14617, P35221, Q9BXS5, Q9Y6Q5, Q8IZQ1, P63010, Q96RU3, Q63HR2, P53621, O14512, P15311, Q8WXH0, O75694, O43747, P49418, Q9NQX3, Q9Y490, Q8NFA2, P48059, Q9H1K0, P26038, P46939, P11277, Q6P0Q8, Q07817, Q14746, Q13393, Q96RF0, Q9H270, Q9UBF2, O15068, Q13418, P26045, Q10567, O95782, Q96NE9, P53675, P02549, Q96CW1, O95996, Q13596, P06239, P18206, Q92797, O95049, P35606, Q9UDY2,…	2115	316	12782	1.66387	0.000685426	8.26094e-06	0.00133889
GOTERM_CC_FAT	GO:0000151~ubiquitin ligase complex	35	1.29678	9.98955e-07	Q14999, Q9Y4X5, Q9UJX4, Q9UJX5, Q9UJX6, Q9HAU4, Q9UKA1, Q9UMS4, O60566, Q93034, Q9UJX2, O00308, Q9NT62, Q9Y3I1, P38398, P63208, Q13616, Q13617, Q13618, Q13619, O95714, Q7Z419, Q9UKB1, Q9H0M0, Q9UM11, Q8WWI1, P57775, Q6Q0C0, Q9Y2Z0, P46934, Q99728, Q13620, Q86XK2, Q8IWT3, Q9UNE7	2115	90	12782	2.35025	0.000782874	9.32354e-06	0.00152932
GOTERM_CC_FAT	GO:0030530~heterogeneous nuclear ribonucleoprotein complex	13	0.48166	1.10969e-06	O14979, P52597, P26599, P22626, P14866, O43390, Q14103, P31943, Q00839, P61978, Q9BUJ2, P09651, P38159	2115	17	12782	4.6215	0.000869621	1.02352e-05	0.00169885

## Sheet: MF_ALL_FAT
Category	Term	Count	%	PValue	Genes	List Total	Pop Hits	Pop Total	Fold Enrichment	Bonferroni	Benjamini	FDR
GOTERM_MF_FAT	GO:0004672~protein kinase activity	253	9.37384	1.64245e-41	O60307, O75962, Q9NYL2, Q5VT25, P41240, P10398, O14786, Q9BY11, Q8IZX4, Q9UQM7, Q9NYY3, Q38SD2, Q96Q15, P27037, Q96SB4, Q6DT37, O95259, Q13464, P16591, O43187, P19388, Q9UGJ0, P19387, P20594, Q6P0Q8, P32780, Q8IVH8, Q07912, Q13554, Q13557, Q99570, Q9UGI9, P06239, Q15208, P17252, Q9NQU5, Q15303, Q12792, Q9UKE5, Q13315, P41743, P37023, P43403, P43405, P31751, P21802, P06241, P07947, P09769, P07948,…	2416	606	12983	2.2435	2.2633e-38	2.2633e-38	2.70099e-38
GOTERM_MF_FAT	GO:0019899~enzyme binding	228	8.44757	6.08991e-41	P46940, O60610, Q86UR1, Q5H9R7, O00206, P43034, P16581, Q86UR5, P42773, Q04323, Q09028, Q00987, P49792, O43586, P23396, Q9P2D0, P20936, Q13464, Q86WB0, P16591, P46934, Q9UGJ0, Q6P0Q8, P14314, Q9UKV3, Q9UKV0, P98174, Q9Y4B4, O00410, P12755, Q9UGI9, P06239, P01730, Q9NQ66, P16157, P12757, Q9UBW7, Q8IYJ3, O76075, Q8TDJ6, Q9NT62, Q99665, Q99666, P07942, P07948, O75676, P10636, Q9P212, P26368, P19878,…	2416	523	12983	2.34267	8.39189e-38	4.19595e-38	1.00148e-37
GOTERM_MF_FAT	GO:0032559~adenyl ribonucleotide binding	465	17.2286	1.59922e-35	Q9ULG1, O75351, Q8IUG5, O75962, B2RTY4, Q13574, P13984, Q13472, Q9NTJ3, Q9NYY3, P28068, Q96Q15, Q00839, P28067, P27037, Q9P2D1, Q96SB4, Q13464, P54577, Q96P20, O95985, Q9UGJ0, P20594, P12882, P01903, Q8IVH8, Q07912, Q96L91, Q13554, Q13761, Q13557, Q99570, Q9Y4B4, Q5TCQ9, Q9UKE5, P13861, P20585, Q13315, P41743, P21802, P07947, P55072, Q92900, Q9H4L7, P07948, O75676, Q8NE71, O75385, Q92918, P35590,…	2416	1497	12983	1.6692	2.20373e-32	7.34575e-33	2.62989e-32
GOTERM_MF_FAT	GO:0016563~transcription activator activity	183	6.78029	1.99124e-34	Q12906, P17275, Q99816, P51531, O00151, P27540, Q14527, Q14994, Q99814, Q06546, Q15797, Q8IZQ8, Q99717, P84022, P51532, P18146, Q9Y6Q9, P78545, Q13469, Q9UHV7, Q96PK6, Q13285, Q8IZX4, Q8NI51, O43294, P28069, P49711, Q92922, Q9UJU2, Q14CW9, Q9Y4A5, P10415, P06400, Q9Y6J9, Q969V6, P50570, Q01196, P24864, P54821, O60907, P35680, P46937, Q13950, O43186, Q92731, Q03052, Q14541, O00712, P55201, P01137,…	2416	410	12983	2.39853	2.74393e-31	6.85983e-32	3.27457e-31
GOTERM_MF_FAT	GO:0030528~transcription regulator activity	464	17.1916	5.31605e-34	P27540, P13984, Q13469, Q9UGL1, Q8NI51, Q9NRJ4, P28069, Q92922, Q13568, Q5VTD9, O14593, Q9Y4A5, O75362, Q00059, Q9Y6J9, Q969V6, P46937, O15226, P55199, P32780, Q01543, P52630, P14317, Q71F56, Q13761, P01137, Q9Y4B4, P12755, Q00403, Q92908, P22681, O75478, P12757, Q96FV9, O95644, P01106, O75081, P37231, Q8IWI9, Q8TAQ2, P14921, Q13330, P13056, Q96L73, O15211, P26583, P51587, O15350, P52657, P81133,…	2416	1512	12983	1.64909	7.32551e-31	1.4651e-31	8.74216e-31
GOTERM_MF_FAT	GO:0005524~ATP binding	455	16.8581	1.00101e-33	Q9ULG1, O75351, Q8IUG5, O75962, B2RTY4, Q13574, P13984, Q13472, Q9NTJ3, Q9NYY3, P28068, Q96Q15, Q00839, P28067, P27037, Q9P2D1, Q96SB4, Q13464, P54577, Q96P20, O95985, Q9UGJ0, P20594, P12882, P01903, Q8IVH8, Q07912, Q96L91, Q13554, Q13761, Q13557, Q99570, Q9Y4B4, Q5TCQ9, Q9UKE5, P20585, Q13315, P41743, P21802, P07947, P55072, Q92900, Q9H4L7, P07948, O75676, Q8NE71, O75385, Q92918, P35590, Q9NY93,…	2416	1477	12983	1.65542	1.37939e-30	2.29898e-31	1.64614e-30
GOTERM_MF_FAT	GO:0001882~nucleoside binding	482	17.8585	2.50819e-32	Q9ULG1, O75351, Q8IUG5, O75962, B2RTY4, Q13574, P13984, Q13472, Q9NTJ3, Q9NYY3, P28068, Q96Q15, Q00839, P28067, P27037, Q9P2D1, Q96SB4, Q13464, P54577, Q96P20, O95985, Q9UGJ0, P20594, P12882, P01903, Q8IVH8, Q07912, Q96L91, Q13554, Q13761, Q13557, Q99570, Q9Y4B4, Q5TCQ9, Q9UKE5, P13861, P20585, Q13315, P41743, P21802, P07947, P55072, Q92900, Q9H4L7, O75676, P07948, Q8NE71, O75385, Q92918, P35590,…	2416	1612	12983	1.60679	3.45628e-29	4.93754e-30	4.12467e-29
GOTERM_MF_FAT	GO:0030554~adenyl nucleotide binding	473	17.525	5.0223e-32	Q9ULG1, O75351, Q8IUG5, O75962, B2RTY4, Q13574, P13984, Q13472, Q9NTJ3, Q9NYY3, P28068, Q96Q15, Q00839, P28067, P27037, Q9P2D1, Q96SB4, Q13464, P54577, Q96P20, O95985, Q9UGJ0, P20594, P12882, P01903, Q8IVH8, Q07912, Q96L91, Q13554, Q13761, Q13557, Q99570, Q9Y4B4, Q5TCQ9, Q9UKE5, P13861, P20585, Q13315, P41743, P21802, P07947, P55072, Q92900, Q9H4L7, O75676, P07948, Q8NE71, O75385, Q92918, P35590,…	2416	1577	12983	1.61179	6.92072e-29	8.6509e-30	8.25909e-29
GOTERM_MF_FAT	GO:0001883~purine nucleoside binding	476	17.6362	3.11841e-31	Q9ULG1, O75351, Q8IUG5, O75962, B2RTY4, Q13574, P13984, Q13472, Q9NTJ3, Q9NYY3, P28068, Q96Q15, Q00839, P28067, P27037, Q9P2D1, Q96SB4, Q13464, P54577, Q96P20, O95985, Q9UGJ0, P20594, P12882, P01903, Q8IVH8, Q07912, Q96L91, Q13554, Q13761, Q13557, Q99570, Q9Y4B4, Q5TCQ9, Q9UKE5, P13861, P20585, Q13315, P41743, P21802, P07947, P55072, Q92900, Q9H4L7, O75676, P07948, Q8NE71, O75385, Q92918, P35590,…	2416	1601	12983	1.59769	4.29717e-28	4.77463e-29	5.12818e-28
GOTERM_MF_FAT	GO:0000166~nucleotide binding	610	22.601	1.36994e-28	P07437, Q9ULG1, O75351, Q8IUG5, Q13574, B2RTY4, O75962, P13984, Q13472, Q9NTJ3, Q9NYY3, P28068, Q96Q15, Q00839, P28067, P27037, Q9P2D1, Q96SB4, Q8NDT2, Q13464, P54577, Q96P20, O95985, Q9UGJ0, P12882, P20594, P01903, Q8IVH8, Q07912, Q96L91, Q13554, Q13761, Q13557, Q99570, Q9Y4B4, P12755, P33240, Q5TCQ9, P12757, Q9UKE5, P13861, Q92804, P20585, Q13315, Q05193, P41743, P21802, P07947, Q92900, P55072,…	2416	2245	12983	1.46013	1.88778e-25	1.88778e-26	2.25285e-25
GOTERM_MF_FAT	GO:0008134~transcription factor binding	201	7.4472	1.62902e-28	P17275, P27540, Q15477, Q06546, Q9H7Z6, P78545, O43294, P28069, Q92922, P23396, O60504, Q9Y4A5, O14593, P35869, Q9Y6J9, Q969V6, O00213, O60907, P46937, Q9UQL6, Q9UKV0, Q9Y4B4, P12755, P26358, Q92908, Q92794, O75478, Q15596, O60934, Q8NFD5, Q92793, P12757, P09874, P35609, P37231, Q03060, P43694, Q92786, Q8TAQ2, P43146, Q14839, P14921, P41235, P62380, Q96L73, O15211, P52657, P40763, Q14192, Q04724,…	2416	513	12983	2.10551	2.24479e-25	2.04072e-26	2.67889e-25
GOTERM_MF_FAT	GO:0003707~steroid hormone receptor activity	44	1.63023	1.18867e-25	Q14995, Q14994, P48443, P43354, P62508, Q15406, P10588, P10275, P10589, P10276, Q13285, P28702, Q9Y5X4, Q96RI1, P37231, P22736, Q07869, P20393, P55055, P06401, P19793, Q13133, P10828, P10827, P49116, Q03181, P11474, P10826, P11473, P41235, O75469, P35398, P13056, P03372, O00482, Q92731, P04150, P08235, Q14541, Q9Y466, P24468, Q92753, P13631, Q92570	2416	49	12983	4.82542	1.63799e-22	1.36499e-23	1.95476e-22
GOTERM_MF_FAT	GO:0004386~helicase activity	82	3.03816	2.81965e-25	P51531, Q15477, Q9ULG1, Q14527, Q9HCK8, Q12873, Q86WJ1, P13984, O00571, Q14240, P41208, P51532, Q8TD26, Q14191, Q92620, Q08211, Q13283, Q8IYD8, O00148, Q6P158, Q9P2D1, P26196, Q8TDD1, Q9UHI6, P17844, Q2NKX8, P19447, P60842, Q9UNY4, Q8TDI0, O43143, Q8IX18, Q96L91, P28370, Q9Y4B4, O14646, Q9H2U1, Q86XP3, P12956, O60231, Q7L014, Q8IY37, Q9NQI0, P54132, Q92841, P42285, Q8N3C0, Q9UPY3, Q13216, Q3L8U1,…	2416	140	12983	3.14749	3.88548e-22	2.98883e-23	4.63687e-22
GOTERM_MF_FAT	GO:0019904~protein domain specific binding	143	5.29826	3.06412e-25	Q9NR80, O60500, P36575, Q9NYB9, Q71U36, P54259, P78314, Q13002, P42262, Q01081, P42263, O14512, Q9BYB0, Q8TBB1, Q6PD62, P06213, P10415, P98164, O14910, Q9Y490, O60907, P46934, Q96QB1, Q07889, Q9Y239, P40818, P53041, Q9NRL3, P08238, P14317, O43426, P01584, P12755, Q14974, P06239, P22681, P14598, P62508, P35609, Q13017, P13569, O75674, Q13905, O60674, P17302, Q06124, P43405, P23497, P55072, P12643,…	2416	331	12983	2.32159	4.22235e-22	3.01597e-23	5.03889e-22
GOTERM_MF_FAT	GO:0004879~ligand-dependent nuclear receptor activity	47	1.74139	1.38666e-23	Q14995, Q14994, P48443, P43354, P62508, Q15406, P10588, P10275, P10589, P10276, Q13285, P28702, Q9Y5X4, Q96RI1, P37231, P22736, Q07869, P20393, P55055, P06401, P19793, Q13133, P35869, P10828, P10827, P49116, Q03181, P10826, P11474, P11473, P41235, O75469, Q9H0E9, P35398, P13056, P03372, O15211, O00482, Q92731, P04150, P08235, Q14541, Q9Y466, P24468, Q92753, P13631, Q92570	2416	58	12983	4.3546	1.91082e-20	1.27388e-21	2.28034e-20
GOTERM_MF_FAT	GO:0004713~protein tyrosine kinase activity	88	3.26047	5.24971e-23	Q13043, P12931, P14373, Q14289, Q9UM73, Q9NYL2, P16234, P41240, P35568, Q06187, O14786, P54753, Q02763, P52333, P06213, Q15375, P54756, Q12866, P51451, P30530, P11717, P22455, P16591, P17948, Q16288, P00519, P34925, Q08881, P54762, P08069, P54764, P35968, P54760, Q13418, P08922, Q07912, Q99570, P29317, P06239, P07332, Q13882, P07333, Q8WZ42, P11362, P08581, Q06418, Q12792, Q13163, Q15303, P42680,…	2416	166	12983	2.84874	7.23411e-20	4.52132e-21	8.63307e-20
GOTERM_MF_FAT	GO:0032555~purine ribonucleotide binding	498	18.4513	1.2483e-22	P07437, Q9ULG1, O75351, Q8IUG5, O75962, B2RTY4, Q13574, P13984, Q13472, Q9NTJ3, Q9NYY3, P28068, Q96Q15, Q00839, P28067, P27037, Q9P2D1, Q96SB4, Q13464, P54577, Q96P20, O95985, Q9UGJ0, P12882, P20594, P01903, Q8IVH8, Q07912, Q96L91, Q13554, Q13761, Q13557, Q99570, Q9Y4B4, Q5TCQ9, Q9UKE5, P13861, P20585, Q13315, Q05193, P41743, P21802, P07947, P55072, Q92900, Q9H4L7, O75676, P07948, Q8NE71, O75385,…	2416	1836	12983	1.45759	1.72016e-19	1.01186e-20	2.05282e-19
GOTERM_MF_FAT	GO:0032553~ribonucleotide binding	498	18.4513	1.2483e-22	P07437, Q9ULG1, O75351, Q8IUG5, O75962, B2RTY4, Q13574, P13984, Q13472, Q9NTJ3, Q9NYY3, P28068, Q96Q15, Q00839, P28067, P27037, Q9P2D1, Q96SB4, Q13464, P54577, Q96P20, O95985, Q9UGJ0, P12882, P20594, P01903, Q8IVH8, Q07912, Q96L91, Q13554, Q13761, Q13557, Q99570, Q9Y4B4, Q5TCQ9, Q9UKE5, P13861, P20585, Q13315, Q05193, P41743, P21802, P07947, P55072, Q92900, Q9H4L7, O75676, P07948, Q8NE71, O75385,…	2416	1836	12983	1.45759	1.72016e-19	1.01186e-20	2.05282e-19
GOTERM_MF_FAT	GO:0042802~identical protein binding	217	8.04001	2.95066e-21	Q9C0E4, Q8WWW0, Q9NYL2, Q5VT25, P43034, Q8IWY4, O14786, Q15717, Q00987, Q06455, P01127, Q9UJU6, Q13464, O43187, P20594, Q07817, P04233, P21579, O75569, P13796, P01137, P20963, Q92692, P01730, P09874, P20823, P35609, P20585, P06241, P10636, Q9Y6H8, P42768, P43146, P63316, P20023, P41235, Q13838, P13056, P33897, Q9NY93, Q00978, Q96B26, P52657, P00533, P31749, P36894, O14746, P23469, Q9NQS3, O15169,…	2416	640	12983	1.82204	4.06601e-18	2.2589e-19	4.85232e-18
GOTERM_MF_FAT	GO:0003682~chromatin binding	80	2.96406	3.43574e-21	Q9UBB5, Q9HCK8, P52701, Q12873, P54198, Q13185, P41182, Q9H7Z6, P51532, Q8TD26, Q99741, P23760, Q04724, Q92922, P49711, Q9UJU2, Q9P2D1, Q02880, Q07864, O75367, Q9UPW6, Q9H160, P39880, Q03164, Q13950, O95983, P49454, O43186, P04637, Q15910, Q8TDI0, Q9Y232, Q14683, O15164, Q13112, P28370, Q13111, O14646, P37275, Q9Y6K1, Q92908, P11388, P11387, P61371, P35222, Q8N5Y2, Q92800, P46531, Q4LE39, P83916,…	2416	150	12983	2.866	4.73444e-18	2.49181e-19	5.65001e-18
GOTERM_MF_FAT	GO:0030695~GTPase regulator activity	154	5.70582	1.36254e-20	P24386, O75815, P46940, Q9NR80, Q13144, Q9Y3P9, Q8N5H7, O95267, Q9Y2L1, O75962, B2RTY4, Q99418, Q5VT25, P49815, Q96EY1, Q86UR5, Q9NZL6, O95398, P49796, Q13671, Q5JSH3, P11274, Q92538, Q7LDG7, Q9BRR9, O00401, P20936, Q6DT37, Q8WZA2, P16591, Q96QB1, Q07889, Q9H0H5, Q9UJM3, Q13009, Q8IVH8, Q9BRG2, Q07912, Q07890, Q9H7D0, Q8IW93, Q8N5V2, P98174, Q8WYP3, O00410, Q92608, Q92888, Q8TCX5, Q14161, Q9Y4G8,…	2416	404	12983	2.04841	1.87757e-17	9.38787e-19	2.24067e-17
GOTERM_MF_FAT	GO:0060589~nucleoside-triphosphatase regulator activity	156	5.77992	2.10596e-20	P24386, O75815, P46940, Q9NR80, Q13144, Q9Y3P9, Q8N5H7, O95267, Q9Y2L1, O75962, B2RTY4, Q99418, Q5VT25, P49815, Q96EY1, Q86UR5, Q9NZL6, O95398, P49796, Q13671, Q14896, Q5JSH3, P11274, Q92538, Q7LDG7, Q9BRR9, O00401, P20936, Q6DT37, Q8WZA2, P16591, Q96QB1, Q07889, Q9H0H5, Q9UJM3, Q13009, Q8IVH8, Q9BRG2, Q07912, Q07890, Q9H7D0, Q8IW93, Q8N5V2, P98174, Q8WYP3, O00410, Q92608, Q92888, Q8TCX5, Q14161,…	2416	413	12983	2.0298	2.90202e-17	1.38191e-18	3.46322e-17
GOTERM_MF_FAT	GO:0017076~purine nucleotide binding	506	18.7477	2.96849e-20	P07437, Q9ULG1, O75351, Q8IUG5, O75962, B2RTY4, Q13574, P13984, Q13472, Q9NTJ3, Q9NYY3, P28068, Q96Q15, Q00839, P28067, P27037, Q9P2D1, Q96SB4, Q13464, P54577, Q96P20, O95985, Q9UGJ0, P12882, P20594, P01903, Q8IVH8, Q07912, Q96L91, Q13554, Q13761, Q13557, Q99570, Q9Y4B4, Q5TCQ9, Q9UKE5, P13861, P20585, Q13315, Q05193, P41743, P21802, P07947, P55072, Q92900, Q9H4L7, O75676, P07948, Q8NE71, O75385,…	2416	1918	12983	1.41769	4.09058e-17	1.85936e-18	4.88164e-17
GOTERM_MF_FAT	GO:0008026~ATP-dependent helicase activity	60	2.22305	5.73496e-20	Q15477, Q12873, Q86WJ1, P13984, O00571, Q14240, P41208, Q8TD26, Q14191, Q92620, Q08211, Q13283, Q8IYD8, O00148, Q6P158, P26196, Q8TDD1, Q9UHI6, P17844, P60842, P19447, Q9UNY4, Q8TDI0, O43143, Q8IX18, O14646, Q9H2U1, Q86XP3, P12956, Q7L014, O60231, P54132, Q9NQI0, Q92841, P42285, Q8N3C0, Q9UPY3, P38919, Q92900, O94761, Q8NFZ0, O94762, Q9NR30, Q9BX63, O75643, Q14839, Q9BUQ8, P13010, Q7L2E3, Q9UMR2,…	2416	98	12983	3.29006	7.90277e-17	3.43599e-18	9.43105e-17
GOTERM_MF_FAT	GO:0070035~purine NTP-dependent helicase activity	60	2.22305	5.73496e-20	Q15477, Q12873, Q86WJ1, P13984, O00571, Q14240, P41208, Q8TD26, Q14191, Q92620, Q08211, Q13283, Q8IYD8, O00148, Q6P158, P26196, Q8TDD1, Q9UHI6, P17844, P60842, P19447, Q9UNY4, Q8TDI0, O43143, Q8IX18, O14646, Q9H2U1, Q86XP3, P12956, Q7L014, O60231, P54132, Q9NQI0, Q92841, P42285, Q8N3C0, Q9UPY3, P38919, Q92900, O94761, Q8NFZ0, O94762, Q9NR30, Q9BX63, O75643, Q14839, Q9BUQ8, P13010, Q7L2E3, Q9UMR2,…	2416	98	12983	3.29006	7.90277e-17	3.43599e-18	9.43105e-17
GOTERM_MF_FAT	GO:0032403~protein complex binding	92	3.40867	2.26817e-19	P24385, Q01082, P08648, P36897, O75916, P07358, P36896, P20908, P52701, Q14289, P17813, P35568, P02461, P41208, Q15762, Q14191, P27986, P18564, Q04771, Q13387, P06213, O43707, P29353, P22695, P27037, P47985, Q13751, P05556, P05362, Q8N2S1, P25963, P24864, P05106, P01344, P12314, P19438, P08069, Q8IUX8, Q9NRL3, O15230, P56199, Q13418, Q15628, P04275, Q8WWQ0, Q92608, Q01955, P54278, P30273, Q14449,…	2416	196	12983	2.52238	3.12554e-16	1.30231e-17	3.72997e-16
GOTERM_MF_FAT	GO:0003700~transcription factor activity	292	10.8188	2.65802e-19	P17275, Q9NWS9, P27540, Q06546, Q06547, P78545, Q13469, Q9UHL9, Q9UGL1, Q9NRJ4, Q9Y5X4, Q06455, P28069, P55317, P55318, Q9UJU2, Q13568, O14593, P35869, O75362, Q00059, P39880, Q01844, Q13950, O95251, O43186, Q01543, P52630, P14317, Q03052, O60315, O00712, Q13761, P62633, Q9NQ69, P23409, Q92908, O75478, P22681, Q92793, Q9Y2N7, P20823, Q8N5Y2, P46531, Q9UKW6, Q96GD3, O95644, P01106, O75081, P37231,…	2416	975	12983	1.60937	3.66275e-16	1.4651e-17	4.37107e-16
GOTERM_MF_FAT	GO:0004714~transmembrane receptor protein tyrosine kinase activity	47	1.74139	3.25903e-19	P29317, P07333, P14373, P11362, P08581, Q9UM73, P16234, Q06418, Q15303, P35568, O14786, P54753, Q02763, P09619, P04626, P21802, P04629, P35916, P29320, P06213, P29323, Q15375, P29322, O15197, P54756, Q12866, P36888, P30530, P22607, P35590, P11717, P22455, P17948, Q16288, P34925, P54762, P10721, P08069, Q16620, P54764, P35968, Q04912, P54760, P08922, P21860, P00533, Q9UF33	2416	67	12983	3.76965	4.49095e-16	1.72729e-17	5.35943e-16
GOTERM_MF_FAT	GO:0003677~DNA binding	588	21.7858	5.41892e-19	P27540, P19474, Q9ULG1, P13984, Q13472, Q13469, Q8IYH5, Q9UGL1, Q8NI51, Q9NRJ4, P28069, Q92922, Q00839, Q13568, Q5VTD9, O14593, Q9P2D1, P21580, O75367, O75362, Q00059, Q01101, Q9Y6J9, Q9UBZ9, Q5VWG9, O15226, O95983, O95985, P19388, P19387, Q01543, P52630, P14317, Q96L91, Q13761, Q9Y4B4, Q00403, Q92908, Q96BV0, P22681, O75478, O75475, P12757, Q96FV9, Q92804, P20585, Q13315, Q92800, O95644, P57721,…	2416	2331	12983	1.35554	7.46728e-16	2.76566e-17	8.91133e-16
GOTERM_MF_FAT	GO:0046983~protein dimerization activity	185	6.85439	1.50155e-18	P17275, P27540, P08567, Q99814, P49815, Q13002, P43034, Q8IWY4, P84022, Q9NTJ3, Q16623, P24046, Q04771, Q06455, O43707, Q9UQE7, P01127, P49418, P10415, P15056, P31146, Q02880, P05556, P02746, Q01196, P35680, O00560, O00499, O43187, P04085, Q9NZC7, Q99728, P19387, P43320, Q07817, Q02779, O43422, P56199, O75569, Q14683, P01137, Q7RTX0, P20963, Q92692, Q16394, Q9UNH7, P54274, P01730, P11388, O14920,…	2416	542	12983	1.83422	2.06914e-15	7.38977e-17	2.46928e-15
GOTERM_MF_FAT	GO:0004674~protein serine/threonine kinase activity	155	5.74287	4.43759e-18	P25440, O60307, O75962, Q9NYL2, Q5VT25, P10398, Q15139, P11274, Q8IZX4, Q04771, P54619, Q9UQM7, Q9NYY3, Q38SD2, Q96Q15, P15056, P27037, Q96SB4, Q6DT37, Q13153, Q13464, O43187, Q9UGJ0, Q6P0Q8, Q9H4B4, P32780, Q02779, Q8TD19, Q8IVH8, Q6P5Z2, Q13554, Q13557, Q99570, Q9UGI9, Q15208, P17252, O14920, Q9NQU5, Q9UKE5, P61812, O95819, Q9NRM7, Q13315, Q9Y243, P41743, P37023, P31751, Q5S007, P42345, Q8WXR4,…	2416	430	12983	1.93705	6.115e-15	2.10862e-16	7.29755e-15
GOTERM_MF_FAT	GO:0019900~kinase binding	84	3.11226	9.43772e-18	Q9NYB9, P24385, P08567, Q8IV61, P19022, Q15654, P54259, Q14289, Q96EY1, O00206, Q15797, P84022, P42773, P35568, O15524, Q15762, P19429, Q86WV1, O95835, Q13387, P54619, P25054, P06213, P23396, Q9P2D0, P15056, Q9NQB0, P06400, P31146, Q02880, P08575, Q86WB0, P21333, P16591, Q05923, Q9Y2T1, P05107, Q16584, Q99728, Q92736, Q9UGJ0, P08069, P14314, P37173, Q96HC4, Q15628, O14640, Q9Y4B4, Q12959, Q15262,…	2416	179	12983	2.52176	1.30052e-14	4.33506e-16	1.55202e-14
GOTERM_MF_FAT	GO:0043565~sequence-specific DNA binding	199	7.3731	9.56465e-18	P17275, P27540, Q06546, P78545, Q13469, Q9UHL9, Q8NI51, Q9Y5X4, P28069, P55317, P55318, Q9UJU2, Q9NQX1, O60907, P39880, Q01844, O43186, Q01543, Q9UQL6, Q03052, O60315, Q9NQ69, Q92908, P20823, P20585, P46531, Q9UKW6, O95644, P01106, P37231, Q03060, Q01826, P43694, P26367, Q92786, O95238, P14921, P41235, Q13330, P13056, P11308, P40763, O14746, P13349, P09086, P41182, P23760, Q07869, P50549, P23769,…	2416	607	12983	1.76174	1.31801e-14	4.25164e-16	1.57289e-14
GOTERM_MF_FAT	GO:0003712~transcription cofactor activity	136	5.0389	1.50343e-17	Q99816, P17275, P51531, P27540, O00151, Q14994, Q99814, Q06546, P54259, Q8IZQ8, P78545, Q9Y6Q9, Q9UHV7, Q96PK6, P56545, Q13285, O43294, P28069, Q92922, P49711, Q14CW9, Q9Y4A5, O14593, P06400, Q6W2J9, Q8TDD1, Q969V6, Q9Y6J9, P24864, O60907, P54821, P46937, P17844, Q92731, Q02779, Q9UQL6, Q9UKV0, Q9Y4B4, Q9UPT9, P12755, Q92794, O75478, Q15596, Q92793, Q8NFD5, P12757, P35222, P35609, P10589, P15172,…	2416	363	12983	2.01331	2.07172e-14	6.47414e-16	2.47236e-14
GOTERM_MF_FAT	GO:0019992~diacylglycerol binding	45	1.66728	6.10466e-17	Q9NS23, Q8WWW0, Q52LW3, Q8IV61, O95267, Q13574, B2RTY4, P17252, Q5VT25, Q9Y4G8, P10398, P52429, Q63HR2, Q02156, Q9UKW4, P41743, Q15139, Q7LDG7, O14578, P15056, Q6DT37, Q92974, P15882, P05129, O94806, P52735, Q13464, Q8TDF6, Q9Y6T7, P05771, Q05655, O14795, Q16760, Q9H0H5, P04049, Q04759, Q99469, P15498, P52757, O75116, Q9BZL6, Q12802, P24723, Q9Y5S2, Q05513	2416	68	12983	3.55616	1.52989e-13	4.66294e-15	1.77636e-13
GOTERM_MF_FAT	GO:0008092~cytoskeletal protein binding	171	6.33568	6.3229e-17	O60500, Q9UPN3, Q9NYB9, Q01082, Q9ULV0, Q9Y3P9, O60610, Q8IUG5, B2RTY4, Q9ULV4, O00291, Q9BR76, P43034, P61073, Q9BXF6, Q9BY11, Q9Y4I1, Q16623, Q14896, Q8WXH0, P25054, O43586, Q9UNF0, O43707, O60504, P34741, O00401, Q9UJU6, O43521, P31146, Q9Y490, Q8WWI1, Q969V6, P50570, Q8IZP0, P16591, O15020, O00560, P46939, P11277, O75369, P12882, Q7Z7A4, Q9H0H5, Q15149, P42704, Q96HC4, O00159, Q13148, O95466,…	2416	504	12983	1.82324	1.52989e-13	4.55191e-15	1.77636e-13
GOTERM_MF_FAT	GO:0019838~growth factor binding	58	2.14894	1.79191e-16	Q16270, P31785, P36897, P36896, P20908, P32927, P17813, P08138, P16234, P02461, P02462, P14778, Q04771, P02458, P06213, P01127, P01023, P27037, Q02643, Q8N2S1, P11717, P48745, P22455, O00622, P17948, Q16288, P04085, P01344, P08123, P08069, P35968, P37173, P10600, P24593, P01589, Q01638, P10912, P29279, P17936, P37023, P09619, P04626, P18065, P35858, P04629, Q08334, P35916, Q13873, Q92743, P07996,…	2416	105	12983	2.96836	3.05977e-13	8.77076e-15	3.66374e-13
GOTERM_MF_FAT	GO:0005083~small GTPase regulator activity	108	4.00148	1.06691e-15	Q9NR80, P46940, P24386, Q9Y3P9, Q9Y2L1, O75962, Q99418, Q5VT25, Q96EY1, Q86UR5, Q9NZL6, Q5JSH3, P11274, Q92538, O00401, P20936, Q6DT37, P16591, Q96QB1, Q07889, Q13009, Q9UJM3, Q8IVH8, Q8IW93, Q07890, Q8N5V2, P98174, Q8WYP3, Q92608, Q92888, Q8TCX5, Q14161, Q9Y4G8, Q9UKE5, Q9NZN5, Q13017, O95819, Q8IYJ3, Q8TDJ6, Q9UKW4, O14827, Q12846, Q9ULH1, P42768, Q9UQ26, Q92918, Q13972, P18754, Q96P48, Q5VST9,…	2416	274	12983	2.11812	1.52989e-12	4.25215e-14	1.82077e-12
GOTERM_MF_FAT	GO:0004715~non-membrane spanning protein tyrosine kinase activity	32	1.18562	3.06165e-15	P07332, P06239, P12931, Q13882, Q14289, P41240, Q06187, P42680, P52333, P42681, P42684, O60674, P42685, P43403, P04626, P43405, P08631, P06241, P09769, P07947, P07948, P51451, P23458, Q9UIG0, P51813, P16591, P00519, Q08881, Q05397, P29597, P42679, Q07912	2416	41	12983	4.19415	4.28368e-12	1.15796e-13	5.10703e-12
GOTERM_MF_FAT	GO:0003713~transcription coactivator activity	90	3.33457	3.57542e-15	P17275, Q99816, Q9BQA1, P51531, P27540, O00151, Q14994, Q99814, Q06546, Q8IZQ8, Q9BQA5, P78545, Q9Y6Q9, Q96PK6, Q9UHV7, Q14192, Q9BWF3, Q13285, Q9P2K5, Q9HAZ2, O43294, Q58WW2, Q92922, Q14CW9, Q9Y4A5, P06400, Q9Y2X0, O94906, Q86Y01, Q9Y6J9, Q969V6, Q92830, P24864, P54821, O75529, P46937, O75469, Q92831, Q92731, Q9UBS8, O15164, Q99967, Q13049, P37275, Q9UPT9, Q9Y3R0, Q92794, P21675, Q15596, Q8NFD5,…	2416	214	12983	2.25999	4.89564e-12	1.28786e-13	5.83977e-12
GOTERM_MF_FAT	GO:0043566~structure-specific DNA binding	68	2.51945	2.13893e-14	P17275, P78549, P49959, Q96T60, P52701, P41182, Q01831, P84022, P18146, Q96AE4, Q14191, Q13285, O15457, P49711, P09651, Q9UQ84, P22626, Q13156, Q96T58, P39748, P15927, P16220, P54727, P04637, P05412, P42704, P28715, P54725, O00712, Q15365, P37275, P62633, P54278, Q15554, P54274, P12956, P54277, P54132, P49335, P40692, P35222, P20823, P20585, Q99626, P46531, P51692, Q96RI1, P07992, P01106, P12004,…	2416	145	12983	2.52011	2.95268e-11	7.57061e-13	3.52385e-11
GOTERM_MF_FAT	GO:0005085~guanyl-nucleotide exchange factor activity	70	2.59355	2.62574e-14	Q9NR80, O75815, Q8TEU7, Q13144, Q8IV61, O95267, Q8N5H7, O75962, Q99418, Q15811, Q12774, Q9NZL6, O95398, Q92565, P11274, Q92538, Q7LDG7, Q8NDX1, O94887, Q8WZA2, Q92974, P52735, Q07889, Q6XZF7, Q13009, P15498, O15068, Q9BRG2, Q07890, Q9H7D0, Q8IW93, Q8N5V2, Q9H8V3, P98174, O43739, Q8WYP3, Q92608, Q92888, Q8WZ42, Q7Z628, Q9Y4G8, Q9NZN5, Q13905, Q9UKW4, Q6ZV73, Q15052, Q12967, O14827, O95714, Q9P212,…	2416	152	12983	2.47476	3.62583e-11	9.06497e-13	4.32654e-11
GOTERM_MF_FAT	GO:0019901~protein kinase binding	68	2.51945	4.89285e-14	P24385, P08567, P19022, P54259, Q14289, Q96EY1, Q15797, P84022, P42773, P35568, O15524, Q15762, P19429, Q86WV1, O95835, Q13387, P54619, P25054, P06213, P23396, Q9P2D0, P15056, Q9NQB0, Q02880, P08575, Q86WB0, P21333, P16591, Q05923, Q9Y2T1, P05107, Q16584, Q92736, Q9UGJ0, P37173, P14314, Q96HC4, O14640, Q9Y4B4, Q12959, Q15262, Q9UGI9, P12755, P06239, P30279, P11388, P01730, P10912, Q8NI17, P16066,…	2416	147	12983	2.48582	6.7468e-11	1.64557e-12	8.05134e-11
GOTERM_MF_FAT	GO:0003723~RNA binding	214	7.92886	9.43227e-14	Q15477, P26378, P19474, Q9Y2L1, P62750, P23246, Q15717, O43390, Q00839, Q8TEQ6, P23396, O60506, P26196, Q8NDT2, Q04637, O15226, Q9UKF6, Q06265, P54577, Q01844, Q92664, Q8IWX8, Q9NR96, P46087, O75569, Q06787, Q9GZY0, Q15459, P62633, Q8TC59, Q8WWY3, P33240, Q9UKV8, Q96FV9, Q92804, Q8WU68, P57721, P57723, Q6P2Q9, Q92900, Q86U06, Q4G0J3, P26368, Q7L2E3, Q96EP5, O95639, Q8IWZ8, Q13838, Q9NY93, P07814,…	2416	718	12983	1.60165	1.3004e-10	3.09619e-12	1.55187e-10
GOTERM_MF_FAT	GO:0046982~protein heterodimerization activity	85	3.14931	1.53564e-13	P27540, P36897, Q99814, P16234, P49815, P30153, Q8IWY4, Q9NTJ3, Q15699, Q14190, Q16623, P24046, Q04721, P53667, Q9UQE7, P01127, Q9HCK4, P49418, P15056, P10415, P08476, Q02880, P05556, Q9Y6N7, Q01196, P35680, O00560, O00499, O43187, P04085, Q99728, Q9H161, P04637, Q15223, Q07817, P04839, P37173, P56199, P20701, Q99466, Q14683, P10600, P01137, P45844, P53671, Q7RTX0, P54274, Q16394, P11388, O14920,…	2416	208	12983	2.19601	2.11583e-10	4.92051e-12	2.52498e-10
GOTERM_MF_FAT	GO:0008022~protein C-terminus binding	65	2.4083	2.28453e-13	O14745, P49959, O75351, P12931, Q13574, Q12834, P49917, P41240, P55196, Q9Y6X2, Q92922, P49418, P31146, Q02880, P46459, O60907, Q96JB3, P00519, O00499, P49454, Q93009, Q7Z7A4, P19447, Q9H0H5, P11940, Q15599, O00159, P19338, Q12959, Q15554, P06239, Q96QZ7, P12956, P11388, Q9UQB8, Q9UDY2, P35222, P16615, Q92547, Q13363, P04626, P08670, P07992, P35858, Q99700, P78352, Q09472, Q8TAQ2, Q03001, P19878,…	2416	141	12983	2.47726	3.14851e-10	7.15572e-12	3.75733e-10
GOTERM_MF_FAT	GO:0042623~ATPase activity, coupled	101	3.74213	8.09293e-13	P51531, Q15477, O75351, Q86WJ1, P13984, O00571, Q12830, P35249, P51532, Q8TD26, Q09028, P35250, P35251, Q13283, P38606, O00148, P26196, P46459, Q8TDD1, P17844, P60842, P32780, Q8IX18, P28370, O14646, Q9H2U1, P11388, P12956, Q7L014, P54132, P16615, P13569, Q13216, Q92900, O94761, O94762, Q8NE71, Q14839, Q9BUQ8, Q7L2E3, Q13838, P33897, P06576, Q9NY93, Q92499, Q03468, Q92614, Q9GZR7, P40938, P40937,…	2416	272	12983	1.9954	1.11513e-09	2.47807e-11	1.33078e-09
GOTERM_MF_FAT	GO:0005088~Ras guanyl-nucleotide exchange factor activity	47	1.74139	1.06381e-12	Q9NR80, Q92608, Q92888, Q8IV61, O75962, Q8WZ42, Q7Z628, Q15811, Q12774, Q9Y4G8, Q9NZL6, Q9NZN5, Q92565, Q9UKW4, Q6ZV73, P11274, Q15052, O14827, O94887, Q92974, P18754, P52735, Q13972, Q8TDF6, Q5VST9, Q07889, Q14155, Q9NZM3, Q96Q42, O15211, O60229, Q6XZF7, Q13009, P19235, Q6ZSZ5, Q8IVF5, P15498, O15068, O43307, Q07890, Q8IW93, Q12802, Q8N5V2, Q9H8V3, P98174, O15085, Q8WYP3	2416	88	12983	2.87008	1.46594e-09	3.18682e-11	1.74942e-09
GOTERM_MF_FAT	GO:0016887~ATPase activity	116	4.29789	2.52482e-12	P51531, Q15477, Q14527, Q9ULG1, P52701, O75351, Q86WJ1, P13984, O00571, Q12830, P35249, P51532, Q8TD26, Q09028, P35250, P35251, Q13283, P38606, O00148, P26196, P46459, Q8TDD1, P17844, P60842, P32780, Q9UKV3, Q8IX18, Q15008, P28370, O14646, Q9H2U1, P11388, P12956, Q7L014, P54132, P16615, Q9UBJ2, Q9H222, P13569, Q9H221, Q13216, P55072, Q92900, O94761, O94762, Q8NE71, Q6PL18, Q14839, Q9BUQ8, Q7L2E3,…	2416	334	12983	1.86634	3.47927e-09	7.4027e-11	4.15211e-09
GOTERM_MF_FAT	GO:0008289~lipid binding	145	5.37236	2.78597e-12	Q8WWW0, P08567, O95267, Q13574, B2RTY4, O00291, Q5VT25, P10398, Q63HR2, Q15139, Q13285, Q9Y5X4, Q7LDG7, Q9Y6I3, P15056, Q99829, P06401, Q6DT37, P04083, P02749, Q9Y5X1, Q13464, Q9Y5X3, Q9Y6T7, O14795, Q5TCZ1, Q7Z7A4, Q9H0H5, Q13009, Q92731, P21579, P08235, Q14541, Q96L92, Q13596, Q9UNH7, P17252, Q9Y6U3, Q9Y4G8, P14598, Q14643, P62508, Q9UKW4, P41743, O94973, P22307, O00750, P37231, P55072, P07948,…	2416	450	12983	1.73154	3.8391e-09	7.99812e-11	4.58152e-09
GOTERM_MF_FAT	GO:0008094~DNA-dependent ATPase activity	35	1.29678	6.9868e-12	P51531, Q9HCK8, Q12873, P11388, P12956, Q86WJ1, P54132, P35249, Q12830, P51532, Q14191, Q09028, P35250, Q08211, P35251, Q13283, Q13216, Q8NFZ0, O94761, Q9BX63, Q14839, P13010, P46063, P19447, P32780, Q03468, P18074, Q9UNY4, Q92614, P40938, Q9Y620, P40937, P28370, Q13888, O14646	2416	57	12983	3.29968	9.62773e-09	1.96484e-10	1.14896e-08
GOTERM_MF_FAT	GO:0010843~promoter binding	35	1.29678	6.9868e-12	P12956, P21675, P84022, Q9BQA5, P35222, P20823, P41161, O15105, Q8NI51, P56524, Q9BZK7, P49711, Q15542, Q9NQX1, P19793, Q92786, P10827, O43918, P11473, P13010, P41235, O60907, P19838, O60341, P04637, P05412, Q15796, P03372, Q15911, O00482, P19532, Q9UQL6, Q13485, P24468, P08047	2416	57	12983	3.29968	9.62773e-09	1.96484e-10	1.14896e-08
GOTERM_MF_FAT	GO:0016564~transcription repressor activity	110	4.07558	8.35274e-12	Q99816, P17275, Q12906, Q14469, P54259, P84022, P78545, P56545, Q9UGL1, P35251, Q00987, Q06455, P28069, P49711, P06400, Q6W2J9, Q9NQX1, Q8TDD1, O60907, O15226, P39880, Q15911, O14503, Q02779, Q15910, Q9UQL6, Q9UKV0, P12755, Q15596, P12757, P20823, Q96GD3, P56524, O43439, P23497, P37231, P12643, Q9HBE1, P20393, Q92786, P10828, P10827, Q92993, Q13033, Q9P2Y4, P13056, Q96L73, P26583, Q9Y466, O94776,…	2416	316	12983	1.87061	1.15101e-08	2.30202e-10	1.3736e-08
GOTERM_MF_FAT	GO:0003690~double-stranded DNA binding	48	1.77844	2.04783e-11	P17275, P37275, P54278, Q96T60, Q15554, P78549, P49959, P52701, P54274, P12956, P54277, P49335, P54132, P40692, P84022, P35222, P20823, P20585, P18146, Q99626, Q13285, P51692, Q96RI1, O15457, P01106, P12004, O94761, O14979, P19793, Q01826, Q9UHC1, P10828, P13010, P46063, P39748, Q9Y261, P16220, P04637, P05412, Q15796, Q9H3D4, P28715, P26583, O00712, Q05516, P43246, P08047, P00533	2416	97	12983	2.65918	2.82192e-08	5.53318e-10	3.36764e-08
GOTERM_MF_FAT	GO:0004468~lysine N-acetyltransferase activity	27	1.00037	2.37503e-11	Q9UPT9, Q9H9T3, Q92794, O75478, P21675, Q92793, Q9H7Z6, Q9Y6Q9, Q9UKN8, Q8IZX4, Q8WYB5, Q6ZRS2, Q15542, Q09472, Q9Y6J9, Q92830, O75529, Q92993, O95251, Q9NXR8, Q15788, O15516, Q92831, Q9H2F5, O60869, Q9Y232, P51587	2416	38	12983	3.8182	3.2728e-08	6.29384e-10	3.90571e-08
GOTERM_MF_FAT	GO:0004402~histone acetyltransferase activity	27	1.00037	2.37503e-11	Q9UPT9, Q9H9T3, Q92794, O75478, P21675, Q92793, Q9H7Z6, Q9Y6Q9, Q9UKN8, Q8IZX4, Q8WYB5, Q6ZRS2, Q15542, Q09472, Q9Y6J9, Q92830, O75529, Q92993, O95251, Q9NXR8, Q15788, O15516, Q92831, Q9H2F5, O60869, Q9Y232, P51587	2416	38	12983	3.8182	3.2728e-08	6.29384e-10	3.90571e-08
GOTERM_MF_FAT	GO:0046332~SMAD binding	30	1.11152	3.58669e-11	P36894, P12755, P05997, P36897, P36896, O15169, Q9UPN9, Q15797, Q92793, P84022, P02461, P12757, P35222, Q9HCE7, O15105, P37023, Q04771, Q9HAZ2, O43294, P12643, P08123, O43541, P05412, Q15796, P37173, O00238, Q13485, O60315, Q9UNE7, P29590	2416	46	12983	3.50462	4.94245e-08	9.32538e-10	5.89825e-08
GOTERM_MF_FAT	GO:0030674~protein binding, bridging	46	1.70433	9.13267e-11	Q9NYB9, Q13239, Q14449, P12931, Q8N5H7, O14492, Q02790, Q12929, P78314, Q9H6Q3, Q96PK6, Q16623, Q86WV1, P46109, Q9UKW4, Q9BWF3, P62993, P45973, P50502, Q14451, P46108, Q13588, P02671, P02679, P15882, P04083, P15924, Q92878, P02675, Q9BX66, Q92783, Q92817, O75791, P08123, Q9NZM3, P78560, Q13625, Q16658, Q13322, P52757, Q9BRG2, O75563, P12107, P20749, Q14847, O14508, Q9UNE7	2416	94	12983	2.62971	1.25848e-07	2.33052e-09	1.50185e-07
GOTERM_MF_FAT	GO:0060090~molecular adaptor activity	37	1.37088	1.09623e-10	Q9NYB9, O43639, Q13239, Q14449, P12931, O94875, Q8N5H7, O14492, Q12929, P78314, Q9UQB8, Q9H6Q3, P16157, Q86WV1, P46109, Q9UKW4, P62993, Q14451, P46108, P29353, Q13588, P15882, Q9BX66, Q92783, O00560, O75791, Q9NZM3, A9YTQ3, Q13625, Q13322, P52757, Q15628, Q9BRG2, O75563, P16333, Q14847, O14508	2416	67	12983	2.9676	1.51061e-07	2.74656e-09	1.80274e-07
GOTERM_MF_FAT	GO:0003779~actin binding	108	4.00148	3.69488e-10	Q9UPN3, Q01082, Q9ULV0, O60610, Q8IUG5, Q9ULV4, B2RTY4, O00291, Q9BR76, P61073, Q9Y4I1, Q14896, Q8WXH0, O43586, O43707, Q9UJU6, O00401, P31146, Q9Y490, Q8WWI1, Q969V6, P16591, O15020, P46939, P11277, O75369, Q7Z7A4, P12882, Q15149, P42704, Q96HC4, O00159, P13797, O95466, P13796, P02549, P18206, Q9Y6U3, Q13643, Q12792, Q9Y4G6, P35609, Q12791, P12814, O14639, O60879, Q9NVD7, O75083, Q8WXR4, Q9UKN7,…	2416	326	12983	1.78026	5.09154e-07	9.09203e-09	6.07616e-07
GOTERM_MF_FAT	GO:0003724~RNA helicase activity	22	0.815117	3.88487e-10	Q15477, Q9NR30, P26196, Q8TDD1, O60231, Q9UHI6, Q9BUQ8, O00571, P17844, Q92841, Q13838, Q9NY93, Q92620, Q92499, Q08211, Q13283, O43143, Q9H0S4, Q9GZR7, Q9Y620, P38919, Q92900	2416	29	12983	4.07664	5.35336e-07	9.39185e-09	6.38862e-07
GOTERM_MF_FAT	GO:0004697~protein kinase C activity	15	0.555761	7.14406e-10	P17252, P05129, O94806, P05771, Q05655, Q02156, P41743, Q04759, Q15139, Q6P5Z2, Q9BZL6, Q16512, Q16513, P24723, Q05513	2416	15	12983	5.37376	9.84451e-07	1.69733e-08	1.17483e-06
GOTERM_MF_FAT	GO:0005089~Rho guanyl-nucleotide exchange factor activity	38	1.40793	9.05387e-10	Q92608, Q9NR80, Q92888, O75962, Q8WZ42, Q7Z628, Q15811, Q12774, Q9NZN5, Q9UKW4, Q6ZV73, P11274, Q15052, O14827, O94887, Q92974, P52735, Q13972, Q5VST9, Q07889, Q9NZM3, Q14155, Q96Q42, O60229, Q6XZF7, Q13009, Q8IVF5, Q6ZSZ5, P15498, O15068, O43307, Q07890, Q8IW93, Q12802, Q8N5V2, Q9H8V3, P98174, O15085	2416	74	12983	2.7595	1.24762e-06	2.11462e-08	1.48889e-06
GOTERM_MF_FAT	GO:0042803~protein homodimerization activity	108	4.00148	1.73886e-09	P08567, Q13002, P49815, P43034, P84022, Q04771, Q06455, O43707, P01127, P10415, P31146, Q01196, P02746, P35680, P04085, O43187, Q99728, P43320, Q02779, O75569, P01137, P20963, Q92692, P54274, Q9UNH7, Q16394, P11388, P01730, P35228, P61812, P20823, P20585, Q15406, Q15119, Q5S007, P23497, P12644, P12643, Q9Y616, P10827, P63316, P20023, P41235, Q9Y371, Q14653, P13056, Q5TCX8, P40189, P52657, P08047,…	2416	334	12983	1.73762	2.39615e-06	3.99358e-08	2.85953e-06
GOTERM_MF_FAT	GO:0008047~enzyme activator activity	108	4.00148	2.09674e-09	P24386, P46940, Q9Y3P9, B2RTY4, P36406, P04118, Q86UR1, P49815, P49796, Q13671, Q14896, P11274, P35251, P50281, P55211, Q9UJU6, Q9BRR9, P20936, P02749, Q96QB1, Q07889, Q9UGJ0, Q9Y239, Q9H0H5, Q9UJM3, O75569, Q8IW93, P01133, Q8WYP3, Q92608, P29466, Q92888, P54274, Q14161, Q9Y4G8, O14924, Q9UDY8, Q9NZN5, Q14644, Q13017, O75674, O14727, Q9UKW4, Q9UKN8, Q5S007, O95433, Q9ULH1, Q15276, Q96P48, P05067,…	2416	335	12983	1.73244	2.8893e-06	4.73657e-08	3.44806e-06
GOTERM_MF_FAT	GO:0031625~ubiquitin protein ligase binding	24	0.889218	2.68813e-09	P06400, Q14999, P36897, P12755, P36896, Q9UJX6, P25963, Q13002, P84022, P12757, Q93034, P61086, P24928, Q15796, O15105, Q13620, P04626, Q8IWT3, Q13616, Q13617, Q13618, Q13619, P07948, P29590	2416	36	12983	3.58251	3.70423e-06	5.97458e-08	4.42058e-06
GOTERM_MF_FAT	GO:0051020~GTPase binding	48	1.77844	2.79604e-09	P24386, Q8TEU7, P07355, O60610, Q8IV61, Q9BST9, Q86UR1, Q86UR5, Q8IYJ3, Q5JSH3, Q8TDJ6, O95373, Q6ZV73, O95477, Q99666, P49792, O60879, Q9Y2J0, O75914, Q9NZ52, P20936, Q12846, Q9P212, Q92974, Q13153, Q96S59, Q9NPB6, Q9UJY4, P19878, Q9UQ26, Q13464, P16591, P21333, Q8IZD9, O00499, Q16584, Q9UN37, Q96Q42, Q8N1I0, P19235, O15397, Q9Y4D1, O14640, Q9H8V3, O95466, P98174, Q9Y5S2, O00410	2416	109	12983	2.36643	3.85293e-06	6.11577e-08	4.59804e-06
GOTERM_MF_FAT	GO:0017124~SH3 domain binding	44	1.63023	3.20277e-09	Q8TDZ2, Q9NYB9, Q9UPX8, Q9H2Y7, P22681, P78314, Q9UQB8, P14598, Q9Y5K6, O15357, O75674, Q13905, P56945, O14512, P17302, Q9BYB0, Q96B97, O75914, O14578, P10636, P98164, Q86Y01, Q96PV0, Q8IZD9, Q9NZQ3, Q07889, Q92556, P40818, Q9Y3L3, Q92835, Q9UI08, P50552, Q8N1I0, Q9ULV8, Q13625, P14317, Q13418, Q14185, O43426, Q8N4X5, Q68EM7, Q6ZUM4, Q8N8S7	2416	96	12983	2.46297	4.41341e-06	6.89597e-08	5.26691e-06
GOTERM_MF_FAT	GO:0031267~small GTPase binding	45	1.66728	6.06865e-09	P24386, Q8TEU7, P07355, O60610, Q8IV61, Q9BST9, Q86UR1, Q86UR5, Q8IYJ3, Q5JSH3, Q8TDJ6, O95373, Q6ZV73, O95477, Q99666, P49792, O60879, Q9Y2J0, O75914, Q9NZ52, Q12846, Q9P212, Q92974, Q96S59, Q13153, Q9NPB6, Q9UJY4, P19878, Q9UQ26, Q13464, P16591, P21333, Q16584, Q9UN37, Q96Q42, Q8N1I0, P19235, O15397, Q9Y4D1, O14640, Q9H8V3, O95466, P98174, Q9Y5S2, O00410	2416	101	12983	2.39425	8.36256e-06	1.28655e-07	9.97979e-06
GOTERM_MF_FAT	GO:0005070~SH3/SH2 adaptor activity	28	1.03742	1.14201e-08	Q9NYB9, Q13239, Q14449, P12931, O14492, Q8N5H7, P78314, Q12929, Q9H6Q3, Q86WV1, P46109, Q9UKW4, P62993, Q14451, P46108, Q13588, P15882, Q9BX66, Q92783, O75791, Q9NZM3, Q13625, Q13322, P52757, Q9BRG2, O75563, Q14847, O14508	2416	49	12983	3.07072	1.57368e-05	2.38438e-07	1.87802e-05
GOTERM_MF_FAT	GO:0019902~phosphatase binding	26	0.96332	1.72518e-08	P46940, P19022, P10912, Q5H9R7, Q9UQ13, P35222, P56945, P27986, P12830, P33151, Q8TCU5, P04626, O43586, P06213, Q86UL8, O95793, Q13936, P14923, Q13033, O43815, Q9Y4H2, Q6P0Q8, Q9NRL3, P63244, P00533, Q12959	2416	44	12983	3.1754	2.37726e-05	3.5482e-07	2.83702e-05
GOTERM_MF_FAT	GO:0005234~extracellular-glutamate-gated ion channel activity	16	0.592812	1.9297e-08	O60391, P39086, Q05586, Q13002, P42262, P42263, Q12879, P42261, Q16478, P48058, Q13003, Q8TCU5, O15399, P61266, O43424, Q13224	2416	19	12983	4.52527	2.65909e-05	3.91047e-07	3.17336e-05
GOTERM_MF_FAT	GO:0017016~Ras GTPase binding	40	1.48203	7.51113e-08	P24386, Q8TEU7, P07355, Q8IV61, O60610, Q9BST9, Q86UR1, Q86UR5, Q8IYJ3, Q5JSH3, Q8TDJ6, O95373, Q99666, P49792, O60879, Q9Y2J0, O75914, Q12846, Q9P212, Q92974, Q96S59, Q13153, Q9NPB6, P19878, Q9UQ26, Q13464, P16591, P21333, Q16584, Q9UN37, Q96Q42, Q8N1I0, P19235, O15397, Q9Y4D1, O14640, Q9H8V3, O95466, Q9Y5S2, O00410	2416	91	12983	2.36209	0.000103498	1.50005e-06	0.000123519
GOTERM_MF_FAT	GO:0050839~cell adhesion molecule binding	20	0.741015	8.19876e-08	P49757, P19320, Q92692, Q9NQS3, P26038, P16591, P35221, Q9Y5K6, P35222, Q15762, Q12879, Q15223, O14522, P12830, P15311, Q92859, P20701, O60716, P15151, Q13224	2416	30	12983	3.58251	0.000112972	1.61398e-06	0.000134827
GOTERM_MF_FAT	GO:0004970~ionotropic glutamate receptor activity	15	0.555761	8.25842e-08	O60391, P39086, Q05586, Q13002, P42262, P42263, Q12879, P42261, Q16478, P48058, Q13003, Q8TCU5, O15399, O43424, Q13224	2416	18	12983	4.47813	0.000113794	1.60283e-06	0.000135808
GOTERM_MF_FAT	GO:0005178~integrin binding	30	1.11152	9.60325e-08	Q01955, P08648, P20908, P32942, P29279, P02461, Q15762, P35609, P12814, P17301, P18564, P43405, O43707, P07996, P07948, P19320, Q08043, P05556, Q03001, Q8N2S1, P05362, Q9UBX5, P32004, P05106, Q8IUX8, O15230, P56199, Q13418, P04275, P23229	2416	59	12983	2.73242	0.000132324	1.83795e-06	0.000157924
GOTERM_MF_FAT	GO:0019903~protein phosphatase binding	23	0.852167	1.49203e-07	P46940, O95793, P19022, Q5H9R7, P10912, Q13936, P14923, Q9UQ13, Q13033, P35222, O43815, Q9Y4H2, P27986, P56945, P12830, Q9NRL3, P33151, Q8TCU5, P04626, P63244, O43586, P06213, P00533	2416	39	12983	3.16914	0.00020558	2.81645e-06	0.000245361
GOTERM_MF_FAT	GO:0008066~glutamate receptor activity	20	0.741015	1.74824e-07	Q14831, O60391, Q14833, P39086, Q05586, Q13002, P42262, P42263, Q12879, P42261, Q16478, P48058, Q13003, Q8TCU5, O15399, P41594, Q9UBS5, Q13255, O43424, Q13224	2416	31	12983	3.46694	0.000240878	3.2555e-06	0.000287495
GOTERM_MF_FAT	GO:0003678~DNA helicase activity	23	0.852167	2.73399e-07	Q9BX63, Q9ULG1, Q9HCK8, Q12873, P46100, P12956, Q86WJ1, Q14839, P54132, P13010, P46063, P19447, Q14191, Q08211, Q03468, P18074, Q13283, Q9Y620, Q13216, Q8NFZ0, O94761, O94762, O14646	2416	40	12983	3.08991	0.000376673	5.02324e-06	0.000449599
GOTERM_MF_FAT	GO:0018024~histone-lysine N-methyltransferase activity	20	0.741015	3.5525e-07	Q8IZD2, Q9UPS6, Q9UMN6, O96028, Q03164, O15047, Q92800, Q15047, Q96L73, O14686, Q15910, Q96KQ7, Q13029, Q8NEZ4, Q9H9B1, O43463, Q9H5I1, Q9NR48, Q9H7B4, Q9BYW2	2416	32	12983	3.3586	0.000489415	6.44122e-06	0.000584201
GOTERM_MF_FAT	GO:0016278~lysine N-methyltransferase activity	20	0.741015	3.5525e-07	Q8IZD2, Q9UPS6, Q9UMN6, O96028, Q03164, O15047, Q92800, Q15047, Q96L73, O14686, Q15910, Q96KQ7, Q13029, Q8NEZ4, Q9H9B1, O43463, Q9H5I1, Q9NR48, Q9H7B4, Q9BYW2	2416	32	12983	3.3586	0.000489415	6.44122e-06	0.000584201
GOTERM_MF_FAT	GO:0016279~protein-lysine N-methyltransferase activity	20	0.741015	3.5525e-07	Q8IZD2, Q9UPS6, Q9UMN6, O96028, Q03164, O15047, Q92800, Q15047, Q96L73, O14686, Q15910, Q96KQ7, Q13029, Q8NEZ4, Q9H9B1, O43463, Q9H5I1, Q9NR48, Q9H7B4, Q9BYW2	2416	32	12983	3.3586	0.000489415	6.44122e-06	0.000584201
GOTERM_MF_FAT	GO:0048407~platelet-derived growth factor binding	11	0.407558	4.46747e-07	P20908, P12109, P09619, P02458, P16234, P02452, P02461, P04085, P01127, P08123, P02462	2416	11	12983	5.37376	0.000615428	7.995e-06	0.000734666
GOTERM_MF_FAT	GO:0043560~insulin receptor substrate binding	11	0.407558	4.46747e-07	P08069, P27986, P62993, O60674, P42338, Q06124, P42336, Q9NNW5, P06213, Q05655, Q05513	2416	11	12983	5.37376	0.000615428	7.995e-06	0.000734666
GOTERM_MF_FAT	GO:0008186~RNA-dependent ATPase activity	16	0.592812	4.80556e-07	Q9NR30, Q15477, Q8TDD1, Q9UHI6, Q9BUQ8, O00571, Q92841, Q13838, Q92620, Q9NY93, Q08211, Q13283, Q9H0S4, Q9GZR7, P38919, Q92900	2416	22	12983	3.90819	0.000661987	8.48979e-06	0.000790264

## Sheet: Pfam_ALL
Category	Term	Count	%	PValue	Genes	List Total	Pop Hits	Pop Total	Fold Enrichment	Bonferroni	Benjamini	FDR
PFAM	PF00008:EGF	51	1.88959	6.00142e-10	P16581, Q8IWY4, P78504, O94813, Q04721, Q9P2S2, O14594, P98160, P98164, P14543, Q96GW7, Q8N2S1, Q9ULB1, Q07954, P00742, P24821, P00740, O15232, O95460, Q99466, P01133, P00748, Q75N90, P13611, P21941, P16112, Q9NR61, P04070, O00468, P09871, Q9NZR2, P14151, P46531, P00750, Q9Y4C0, Q14114, P16109, P07996, Q9UM47, P07225, Q9Y219, Q14112, O00548, P35555, O00339, Q04756, O75095, Q14767, P82279, P08709,…	2686	127	16241	2.42814	2.25653e-06	5.50374e-08	1.10783e-06
PFAM	PF00017:SH2	88	3.26047	6.08244e-47	O75815, Q13239, P42224, P12931, O14492, Q8N5H7, P78314, P41240, O15357, Q06187, P42226, P42229, O15524, Q63HR2, O75159, Q13671, P52333, Q9NRF2, P27986, O14512, P29350, P62993, Q92569, Q9UQQ2, P16885, P29353, P98077, P20936, P51451, P15882, Q9UN19, Q68CZ2, Q13191, P52735, P16591, P00519, O75791, Q9NSE2, Q08881, Q92835, P52630, P15498, Q92529, Q9BRG2, Q9HBL0, O00459, O14508, O14543, Q8WYP3, O14544,…	2686	111	16241	4.79365	2.287e-43	1.1435e-43	1.12279e-43
PFAM	PF00018:SH3_1	153	5.66877	1.71763e-71	Q9NR80, Q9NYB9, O75962, Q86UR1, P41240, Q9H6S3, Q9BY11, Q9P0V3, Q9BYB0, P16885, O43586, Q9UNF0, Q8TE68, O60504, P49418, Q9BRR9, Q9UJU6, Q8TE67, P20936, P51451, Q9Y5X1, Q8IZP0, O00499, Q5TCZ1, Q02779, P14317, O75563, Q07912, Q9H7D0, Q8IW93, Q8N5V2, P02549, Q92608, O43639, P06239, Q92796, Q12929, O95049, Q9UDY2, P14598, Q14168, Q8TF42, Q9UKW4, O75886, P06241, P54284, P09769, P07947, Q9UKN7, Q13588,…	2686	213	16241	4.34329	6.45827e-68	6.45827e-68	3.17064e-68
PFAM	PF00041:fn3	69	2.5565	8.37029e-11	O60500, P31785, P32927, P23467, P13591, Q92673, Q92823, P54753, Q14896, Q02763, Q02246, O94856, Q99062, P06213, Q16827, Q15375, Q9HCK4, P23470, P23471, P54756, Q02388, Q12866, Q12860, P30530, P40238, P08575, Q12913, Q9Y6N7, Q9HD43, P17181, P54762, P08069, P54764, P24821, P54760, P08922, Q9UJV3, P02751, Q15262, P29317, Q8WZ42, P10912, Q06418, P51610, Q8NI17, P10586, Q8TD84, Q99665, Q08334, P29320,…	2686	190	16241	2.19585	3.14723e-07	8.50602e-09	1.54511e-07
PFAM	PF00060:Ligand-gated ion channel	15	0.555761	1.74044e-08	O60391, P39086, Q05586, Q13002, P42262, P42263, Q12879, P42261, Q16478, P48058, Q13003, Q8TCU5, O15399, O43424, Q13224	2686	18	16241	5.03878	6.54382e-05	1.39235e-06	3.21275e-05
PFAM	PF00069:Pkinase	122	4.52019	8.45254e-17	O60307, O75962, Q5VT25, P10398, Q15139, Q04771, Q9UQM7, Q9NYY3, Q38SD2, P15056, P27037, Q96SB4, Q6DT37, Q13153, Q13464, O43187, P20594, Q6P0Q8, Q9H4B4, Q02779, Q8TD19, Q8IVH8, Q6P5Z2, Q13554, Q13557, Q15208, P17252, O14920, Q9NQU5, Q9UKE5, O95819, Q9NRM7, Q9Y243, P41743, P37023, Q5S007, P31751, Q8WXR4, Q86SG6, O75676, Q9Y616, O75385, Q92918, P19525, O14936, P34947, Q13976, Q5VST9, P04049, Q5TCX8,…	2686	352	16241	2.09567	4.17444e-13	1.9873e-14	1.9984e-13
PFAM	PF00076:RRM_1	82	3.03816	8.76534e-15	P26378, Q9Y6M1, P52597, O95319, P31943, P23246, Q01081, Q96PK6, Q15717, Q15233, Q15427, Q9BWF3, Q9NQ94, Q9P2K5, P05455, Q96DU9, Q13283, O43390, Q13243, Q9BQ04, Q13242, P09651, O60506, Q99829, P08579, Q13310, Q8NDT2, P22626, O75821, P49756, Q13247, Q96T58, Q5SZQ8, Q9UPS6, O75526, Q01844, Q99729, Q07955, Q9UNP9, Q15020, P11940, P26599, Q9UKV3, Q15414, P35637, O43426, Q9NW13, Q92879, Q13148, Q14576,…	2686	209	16241	2.37233	3.29781e-11	1.43385e-12	1.61871e-11
PFAM	PF00104:Ligand-binding domain of nuclear hormone receptor	43	1.59318	9.04068e-29	Q14995, Q14994, P48443, P43354, Q15406, P10588, P10275, P10589, P10276, Q13285, P28702, Q9Y5X4, Q96RI1, P37231, P22736, Q07869, P20393, P55055, P06401, P19793, Q13133, P10828, P10827, P49116, Q03181, P11474, P10826, P11473, P41235, O75469, P35398, P13056, P03372, O00482, Q92731, P04150, P08235, Q14541, Q9Y466, P24468, Q92753, P13631, Q92570	2686	46	16241	5.6522	3.3993e-25	3.3993e-26	1.66886e-25
PFAM	PF00105:Zinc finger, C4 type	43	1.59318	9.39454e-30	Q14995, Q14994, P48443, P43354, Q15406, P10588, P10275, P10589, P10276, Q13285, P28702, Q9Y5X4, Q96RI1, P37231, P22736, Q07869, P20393, P55055, P06401, P19793, Q13133, P10828, P10827, P49116, Q03181, P11474, P10826, P11473, P41235, O75469, P35398, P13056, P03372, O00482, Q92731, P04150, P08235, Q14541, Q9Y466, P24468, Q92753, P13631, Q92570	2686	45	16241	5.7778	3.53235e-26	4.41543e-27	1.73418e-26
PFAM	PF00130:C1_1	46	1.70433	2.64533e-20	Q9NS23, Q8WWW0, Q52LW3, Q8IV61, O95267, Q13574, B2RTY4, P17252, Q5VT25, P10398, P52429, Q63HR2, Q02156, P41743, Q9UKW4, Q15139, Q8NEZ4, Q7LDG7, O14578, P15056, Q6DT37, Q92974, P15882, Q68CZ2, P05129, O94806, P52735, Q13464, Q8TDF6, Q9Y6T7, P05771, Q05655, O14795, Q16760, Q9H0H5, P04049, Q04759, Q99469, P15498, P52757, O75116, Q9BZL6, Q12802, P24723, Q9Y5S2, Q05513	2686	67	16241	4.15135	9.94643e-17	5.5258e-18	4.88313e-17
PFAM	PF00168:C2	48	1.77844	2.21892e-07	Q76N89, Q9HAU4, Q9NQ66, Q15811, P17252, Q01970, Q86UR5, Q9BXF6, Q96A23, Q14644, Q02156, Q6WKZ4, O00308, Q9HCE7, P49796, Q8IYJ3, P11274, O00443, O00445, P16885, O00750, Q9Y2J0, Q9H0E2, Q96FN4, Q7L804, Q96J02, Q99829, P20936, Q9P212, Q9UQ26, P05129, P46934, P19174, Q96PV0, P05771, Q05655, O14795, P47712, Q9NZM3, P21579, Q96PU5, Q8NEB9, P42336, Q6P5Z2, Q16512, Q16513, O95741, P24723	2686	136	16241	2.13407	0.000833965	1.48983e-05	0.000409599
PFAM	PF00169:PH	121	4.48314	2.15341e-26	Q9NR80, Q01082, P08567, O75962, P78314, Q99418, Q5VT25, Q15139, P11274, P16885, Q9BRR9, P20936, Q6DT37, Q7Z5R6, Q13464, P50570, O15020, P11277, Q07889, Q13009, Q8WXI2, O75563, Q8IW93, Q07890, Q8N5V2, P98174, Q92888, O95248, Q14449, Q9UQ16, Q9NZN5, Q14644, Q05193, Q9Y243, Q9UKW4, P31751, Q14451, O14827, Q9ULH1, Q13972, Q96P48, P19174, O14939, Q5VST9, Q14155, Q9NZM3, Q9Y4H2, Q9UNA1, Q8IVF5, Q6ZSZ5,…	2686	277	16241	2.64127	8.09683e-23	6.22833e-24	3.97508e-23
PFAM	PF00176:SNF2_N	26	0.96332	2.64477e-14	P51531, Q14527, Q9HCK8, Q9ULG1, Q12873, Q86WJ1, P51532, Q8TD26, Q3L8U1, Q6ZRS2, Q9H4L7, Q9P2D1, P46100, Q14839, O60264, Q2NKX8, Q149N8, Q03468, Q8TDI0, Q9UNY4, Q9NRZ9, Q96L91, Q9Y620, P28370, O14646, Q9Y4B4	2686	32	16241	4.91281	9.93516e-11	3.82117e-12	4.87721e-11
PFAM	PF00270:DEAD	38	1.40793	9.06655e-15	Q9H2U1, Q15477, Q86XP3, Q7L014, Q9NQI0, P54132, O00571, Q14240, Q92841, Q14191, P42285, Q08211, Q8N3C0, Q8IYD8, O00148, Q9UPY3, P38919, O94761, Q6P158, O94762, P26196, Q9NR30, O75643, Q8TDD1, Q9BUQ8, Q9UHI6, P17844, P46063, Q9UMR2, P60842, Q13838, Q9NY93, Q92499, Q9H0S4, Q9GZR7, Q9BQ39, Q9UJV9, Q96GQ7	2686	61	16241	3.7667	3.42304e-11	1.4263e-12	1.68088e-11
PFAM	PF00271:Helicase_C	70	2.59355	3.92072e-29	P51531, Q15477, Q9ULG1, Q9HCK8, Q14527, Q12873, Q86WJ1, O00571, Q14240, P51532, Q8TD26, Q14191, Q92620, Q08211, Q8IYD8, O00148, Q6P158, Q9P2D1, P26196, Q8TDD1, Q9UHI6, P17844, Q2NKX8, P19447, P60842, Q9UNY4, Q8TDI0, O43143, Q8IX18, P28370, Q9Y4B4, Q9H2U1, Q86XP3, Q7L014, O60231, Q8IY37, Q9NQI0, P54132, Q92841, P42285, Q8N3C0, Q9UPY3, P38919, Q3L8U1, Q9H4L7, Q6ZRS2, O94761, O94762, Q9NR30, O75643,…	2686	106	16241	3.993	1.47419e-25	1.63799e-26	7.23743e-26
PFAM	PF00307:CH	38	1.40793	3.22748e-12	P46940, Q8TDZ2, Q9UPN3, Q01082, P37802, P35609, Q9HBI1, P12814, Q9UKW4, Q15052, Q8WXH0, Q9NVD7, O43707, Q9UPY8, Q8IZT6, Q08043, Q8WWI1, Q03001, P52735, P21333, O15020, Q9H254, P46939, P11277, O75369, Q14155, Q14315, Q15417, Q15149, P15498, Q15691, Q8N3F8, Q15555, P13797, P13796, Q155Q3, P11532, Q13576	2686	70	16241	3.28241	1.21355e-08	3.91468e-10	5.95783e-09
PFAM	PF00385:Chromo	21	0.778066	6.45472e-09	Q9HCK8, Q12873, Q8TAQ2, Q13185, Q14839, Q92993, Q9H7Z6, Q8N5Y2, Q8TD26, Q4LE39, P83916, Q8TDI0, O43463, Q9Y232, P45973, Q92922, P29374, Q9H5I1, Q3L8U1, Q9P2D1, O14646	2686	32	16241	3.96804	2.42694e-05	5.27603e-07	1.1915e-05
PFAM	PF00397:WW	35	1.29678	9.87241e-15	P46940, Q76N89, Q9HAU4, Q96QZ7, Q8N3X1, Q5TCQ9, Q13474, O00308, Q9HCE7, O95817, Q13526, O75554, Q8WYQ5, Q86UL8, Q96J02, Q9BRR9, Q9H0M0, O14776, O00213, P46934, Q8IX03, P46937, P46939, Q92870, Q9NZC7, O60861, Q96PU5, O75400, P11532, Q6ZUM4, Q9HAU0, O95704, Q9BYW2, Q13576	2686	53	16241	3.993	3.71525e-11	1.48614e-12	1.8241e-11
PFAM	PF00400:WD40	127	4.70545	8.07289e-38	Q96EE3, Q969U6, P55735, Q9Y6I7, Q9C0J8, Q9ULV4, Q2TAY7, Q12834, Q9BR76, P43034, Q8IZQ1, Q9BV38, Q9UKT8, P53621, Q86VZ2, Q5JSH3, Q09028, Q96JK2, Q14137, Q92466, Q9NRJ4, O60508, Q8TEQ6, O43379, Q8N1V2, P31146, Q9Y3F4, Q6Q0C0, O60907, Q15291, Q8TC44, Q13347, Q9NRL3, Q9H7D7, Q9NYS7, P63244, Q9NWT1, P61962, Q8WWQ0, P61964, Q99570, Q5TAQ9, Q9BQ67, P35606, O94979, O14727, Q8TDJ6, Q12788, Q8NHV4, Q9BRP4,…	2686	241	16241	3.18635	3.03541e-34	7.58852e-35	1.49021e-34
PFAM	PF00412:LIM	40	1.48203	5.33574e-13	Q8TDZ2, Q9UGI8, O00151, Q96A47, Q9NQ69, Q15654, Q8WUP2, Q13642, O60711, Q8TAP4, Q13643, P61371, Q93052, Q14192, Q96MT3, Q96IF1, O14639, P53667, O43294, Q9UBR4, O43900, Q9UGP4, P25791, P61968, P48059, Q8WWI1, Q8TE12, P48742, Q15942, P50479, P50458, Q5TD97, P49023, Q96HC4, O60663, P52943, Q9NR12, Q8N3F8, Q14847, P53671	2686	73	16241	3.31317	2.00624e-09	7.4305e-11	9.84945e-10
PFAM	PF00433:Pkinase_C	37	1.37088	3.18252e-25	Q15208, P23443, Q15349, P17252, Q5VT25, Q9Y2H9, Q02156, Q9Y2H1, Q9NRM7, Q9Y243, P41743, O95835, P31751, O14578, O75676, Q6DT37, P51812, P05129, Q13464, P05771, Q05655, Q96BR1, O00141, Q6P0Q8, Q15418, Q04759, Q9UK32, Q6P5Z2, O75116, Q16512, O75582, Q16513, Q9UBS0, P24723, Q9Y5S2, P31749, Q05513	2686	39	16241	5.73646	1.19663e-21	7.97751e-23	5.87475e-22
PFAM	PF00435:Spectrin	19	0.703964	6.49596e-12	Q9UPN3, Q01082, Q08043, O75962, Q03001, O15020, Q9H254, Q13474, P46939, P11277, P35609, Q13813, P12814, O60229, Q8WXH0, O15068, O43707, P11532, P02549	2686	21	16241	5.47068	2.44246e-08	7.6327e-10	1.19911e-08
PFAM	PF00439:Bromodomain	27	1.00037	9.01127e-12	P25440, P51531, Q9UPN9, P21675, Q92793, Q15326, Q9UIF9, Q12830, P51532, Q8IZX4, Q86U86, P23497, Q9NR48, Q13263, Q9UIG0, Q09472, Q9NSI6, Q6PL18, Q9ULU4, Q92830, Q03164, Q9H0E9, O60885, Q9NRL2, O15164, Q8WWQ0, P55201	2686	40	16241	4.08141	3.38822e-08	1.02673e-09	1.66342e-08
PFAM	PF00454:Phosphatidylinositol 3- and 4-kinase	14	0.518711	2.51784e-07	P48736, P78527, Q13315, Q13535, O00329, O00443, P42356, P42338, Q8NEB9, P42336, O00750, Q96Q15, P42345, Q9Y4A5	2686	18	16241	4.70286	0.000946259	1.60458e-05	0.000464778
PFAM	PF00531:Death	22	0.815117	3.66032e-09	O14763, Q99836, Q9Y616, Q9HB75, P08138, P16157, P19838, Q96FV9, O43187, Q01484, P19438, Q13546, P78560, Q12955, Q00653, P51617, Q13158, P53355, O00300, Q15628, P25445, O00220	2686	34	16241	3.91247	1.37627e-05	3.0584e-07	6.75675e-06
PFAM	PF00536:SAM_1	37	1.37088	2.4296e-07	P29317, Q9UPX8, Q96QZ7, Q9NYL2, O15357, O75334, P54753, Q13094, O75145, Q96GD3, Q9BYB0, Q9UHJ3, Q13136, P29320, P29323, P29322, Q15375, O15197, P54756, Q9ULJ8, Q9H2K2, Q96P48, Q96QB1, Q86W92, Q8ND30, Q16760, P54762, O95271, P54764, Q9H3D4, Q8WXI2, P54760, Q9Y566, Q9NZS9, P78364, O15350, Q9UF33	2686	93	16241	2.40561	0.000913114	1.57504e-05	0.00044849
PFAM	PF00564:PB1	13	0.48166	2.67257e-08	P41743, Q9NPB6, Q15080, Q14596, P19878, Q9Y2U5, Q86UR1, Q13501, Q13163, Q99759, Q9BYG4, Q05513, Q9BYG5	2686	14	16241	5.61464	0.000100483	2.05078e-06	4.9334e-05
PFAM	PF00595:PDZ	81	3.00111	9.78705e-26	Q9C0E4, Q8TEU7, O00151, O14745, O60307, Q9Y2H9, Q9P202, Q86UR5, P55196, P49796, Q8N3R9, Q02410, P53667, Q9BYB0, Q8NI35, Q8TBB1, O14910, Q8TB45, Q9NPB6, O00560, P50479, Q9BYG4, Q9BYG5, Q6P0Q8, Q8N448, Q15599, Q13009, Q8WXI2, Q96HC4, Q9Y6N9, O14641, Q9NR12, O14640, Q9NZW5, P26045, Q96L92, Q9NUP9, Q00013, Q12959, P53671, Q12923, Q9Y3R0, Q9UPX8, Q8TCX5, Q96QZ7, Q14160, Q92796, O95049, Q9UDY2, Q9Y4G8,…	2686	148	16241	3.30925	3.67993e-22	2.62852e-23	1.80663e-22
PFAM	PF00617:RasGEF	22	0.815117	1.11315e-10	Q8TEU7, O75815, Q9P212, Q8WZA2, Q8IV61, Q8N5H7, O95267, Q13972, Q8TDF6, Q9Y4G8, Q9NZL6, Q5JS13, Q07889, O95398, Q92565, Q13905, O15211, P19235, Q12967, Q07890, Q7LDG7, O14827	2686	30	16241	4.43413	4.18545e-07	1.10143e-08	2.05482e-07
PFAM	PF00618:RasGEF_N	17	0.629863	2.27062e-08	Q8TEU7, Q8WZA2, Q8IV61, O95267, Q13972, Q8TDF6, Q9Y4G8, Q9NZL6, Q07889, O95398, Q92565, Q13905, O15211, Q12967, Q07890, Q7LDG7, O14827	2686	23	16241	4.46918	8.53718e-05	1.77865e-06	4.19144e-05
PFAM	PF00621:RhoGEF	36	1.33383	5.72808e-11	Q9NR80, Q92888, O75962, Q7Z628, Q15811, Q12774, Q9NZN5, Q9UKW4, Q6ZV73, P11274, Q15052, O14827, O94887, Q92974, Q13972, P52735, Q5VST9, Q07889, Q9NZM3, Q14155, Q96Q42, O60229, Q6XZF7, Q13009, Q8IVF5, Q6ZSZ5, P15498, O15068, O43307, Q07890, Q8IW93, Q12802, Q8N5V2, Q9H8V3, P98174, O15085	2686	69	16241	3.15472	2.15376e-07	5.98267e-09	1.05737e-07
PFAM	PF00625:Guanylate_kin	16	0.592812	2.34764e-07	P78352, Q96QZ7, Q92796, O95049, Q9UDY2, O14936, Q5TCQ9, Q14168, Q13368, Q8N3R9, Q9NZW5, Q86UL8, Q15700, Q00013, Q07157, Q12959	2686	23	16241	4.20629	0.000882324	1.54861e-05	0.000433361
PFAM	PF00627:UBA	26	0.96332	1.52616e-11	Q14596, P22681, Q96L34, Q9UMX0, Q9Y5A7, Q9NRM7, Q8TF42, Q04323, O95835, P45974, Q9UHD9, Q6P158, Q9P0L2, Q9NRR5, Q13191, Q9BSL1, Q92995, Q7Z6Z7, P27448, P61086, P54727, P54725, Q7KZI7, Q07912, P57075, Q96S82	2686	38	16241	4.1371	5.73835e-08	1.68775e-09	2.8172e-08
PFAM	PF00788:Ras association	20	0.741015	1.95698e-07	Q8TEU7, Q9NS23, Q8WWW0, Q9P212, Q14449, Q8WZA2, Q7Z5R6, Q9HD67, Q96JH8, Q96P48, Q9Y4G8, Q9NZL6, P55196, Q13671, O15211, Q13322, Q12967, Q14451, Q96L92, Q8WYP3	2686	34	16241	3.55679	0.000735552	1.33785e-05	0.000361246
PFAM	PF00856:SET	25	0.926269	1.40918e-07	Q8IZD2, Q03112, Q9NQX1, Q9UPS6, Q9UMN6, O96028, Q03164, O15047, Q92800, Q15047, Q96L73, O14686, Q15910, Q96KQ7, Q9HAZ2, Q13029, Q8NEZ4, O43463, Q9H9B1, Q9H5I1, Q9NRG4, Q9NR48, Q9H7B4, Q9UKN5, Q9BYW2	2686	49	16241	3.08497	0.000529713	9.99718e-06	0.000260127
PFAM	PF01094:ANF_receptor	21	0.778066	1.06202e-07	Q14831, Q14833, P39086, Q05586, P41180, Q13002, P42262, P42263, Q12879, P20594, P42261, Q16478, P16066, P48058, Q13003, O15399, P41594, Q9UBS5, Q13255, O43424, Q7RTX0	2686	36	16241	3.52715	0.000399242	7.67923e-06	0.000196044
PFAM	PF05739:SNARE	18	0.666914	7.73184e-08	O00161, Q12846, Q9NYB9, O15400, Q13190, P32856, Q8IZP0, Q96AJ9, P60880, Q9UEU0, O43752, Q16623, O75558, O14662, P61266, Q86Y82, O95721, Q13277	2686	27	16241	4.03103	0.000290675	5.70032e-06	0.000142725
PFAM	PF07653:SH3_2	37	1.37088	9.88713e-13	Q92608, Q5HYK7, Q12774, O95049, Q9UQB8, Q9UDY2, Q86WN1, Q14168, P46109, Q9P0V3, Q8N3R9, Q9UKW4, Q9BYB0, Q8N2Y8, O14559, P46108, Q9UKN7, Q07157, P78352, Q9BX66, P52735, O14936, Q8IZD9, Q9NZM3, Q5TCZ1, Q13368, Q99469, O60229, Q6XZF7, Q96RF0, Q8N1I0, O15068, Q9Y566, Q9NZW5, Q8IW93, Q15700, Q00013	2686	65	16241	3.44188	3.71775e-09	1.28198e-10	1.82521e-09
PFAM	PF07714:Pkinase_Tyr	81	3.00111	1.69006e-35	P12931, Q14289, Q9UM73, Q9NYL2, P16234, P41240, Q06187, P54753, Q02763, P52333, P53667, P06213, Q15375, P54756, Q12866, P51451, P30530, P22455, P16591, P17948, Q16288, P00519, P34925, Q16584, Q08881, P54762, P08069, P35968, Q02779, P54760, Q13418, P08922, Q07912, Q99570, P29317, P06239, P07332, Q13882, P07333, P11362, P08581, Q06418, Q15303, P42680, Q13546, P42681, P16066, P42684, O60674, P43403,…	2686	118	16241	4.15059	6.35463e-32	1.0591e-32	3.11976e-32
PFAM	PF08441:Integrin alpha	14	0.518711	2.51784e-07	P08648, P06756, P17301, P38570, P56199, P20701, P20702, Q13797, P08514, P11215, P23229, Q13683, P13612, P26006	2686	18	16241	4.70286	0.000946259	1.60458e-05	0.000464778
PFAM	PF10613:Ligated ion channel L-glutamate- and glycine-binding site	15	0.555761	1.74044e-08	O60391, P39086, Q05586, Q13002, P42262, P42263, Q12879, P42261, Q16478, P48058, Q13003, Q8TCU5, O15399, O43424, Q13224	2686	18	16241	5.03878	6.54382e-05	1.39235e-06	3.21275e-05
